# Supplementary material for: Integrated Structural, Physiological, and Molecular Assessment of Sugar Beet Infested by Scrobipalpa ocellatella Under Field Conditions
Source: Antioxidants (Basel). 2026 May 14;15(5):624. doi: 10.3390/antiox15050624 (PMC13203802; doi:10.3390/antiox15050624)
Supplement: Supplementary file 1 [file antioxidants-15-00624-s001.zip › antioxidants-4222472-supplementary/Gene_expression_ANOVA_robust_results.xlsx]

## Sheet: model_decision
Gene

## Sheet: summary_letters
Gene

## Sheet: emmeans_letters
Gene

## Sheet: posthoc
contrast
