# Supplementary material for: Integrated Structural, Physiological, and Molecular Assessment of Sugar Beet Infested by Scrobipalpa ocellatella Under Field Conditions
Source: Antioxidants (Basel). 2026 May 14;15(5):624. doi: 10.3390/antiox15050624 (PMC13203802; doi:10.3390/antiox15050624)
Supplement: Supplementary file 1 [file antioxidants-15-00624-s001.zip › antioxidants-4222472-supplementary/norm_hom_ANOVA_HC3.xlsx]

## Sheet: Assumption_tests
Date	Parameter	n_total	n_treatments	Shapiro_W	Shapiro_p	Normality	Levene_F	Levene_p	Homogeneity	zero_variance_group	Selected_model
2025_09_15	APX	45	3	0.904092	0.00127362	non_normal	3.12766	0.0541734	homogeneous	FALSE	ROBUST_ANOVA_HC3_EMMEANS
2025_10_01	APX	45	3	0.909215	0.00185792	non_normal	2.66089	0.0816491	homogeneous	FALSE	ROBUST_ANOVA_HC3_EMMEANS
2025_10_08	APX	45	3	0.876907	0.000195138	non_normal	3.01104e-31	1	homogeneous	FALSE	ROBUST_ANOVA_HC3_EMMEANS
2025_09_15	CAT	45	3	0.897881	0.000814465	non_normal	8.11775	0.00104542	heterogeneous	FALSE	ROBUST_ANOVA_HC3_EMMEANS
2025_10_01	CAT	45	3	0.933109	0.0120978	non_normal	4.256	0.0207467	heterogeneous	FALSE	ROBUST_ANOVA_HC3_EMMEANS
2025_10_08	CAT	45	3	0.871468	0.000137273	non_normal	0.485549	0.61877	homogeneous	FALSE	ROBUST_ANOVA_HC3_EMMEANS
2025_09_15	DHAR	45	3	0.901721	0.00107232	non_normal	4.51852	0.0166971	heterogeneous	FALSE	ROBUST_ANOVA_HC3_EMMEANS
2025_10_01	DHAR	45	3	0.873441	0.000155829	non_normal	1.48656	0.237806	homogeneous	FALSE	ROBUST_ANOVA_HC3_EMMEANS
2025_10_08	DHAR	45	3	0.876437	0.000189249	non_normal	0.0777778	0.925303	homogeneous	FALSE	ROBUST_ANOVA_HC3_EMMEANS
2025_09_15	Dry_weight	45	3	0.90732	0.0016141	non_normal	3.5	0.0392751	heterogeneous	FALSE	ROBUST_ANOVA_HC3_EMMEANS
2025_09_24	Dry_weight	45	3	0.832362	1.32774e-05	non_normal	0.35	0.706724	homogeneous	FALSE	ROBUST_ANOVA_HC3_EMMEANS
2025_10_01	Dry_weight	45	3	0.816917	5.72126e-06	non_normal	2.47762e-29	1	homogeneous	FALSE	ROBUST_ANOVA_HC3_EMMEANS
2025_10_08	Dry_weight	45	3	0.919367	0.00402448	non_normal	3.5	0.0392751	heterogeneous	TRUE	KRUSKAL_DUNN_FALLBACK
2025_09_15	FRAP	45	3	0.922488	0.00513863	non_normal	0.509974	0.604182	homogeneous	FALSE	ROBUST_ANOVA_HC3_EMMEANS
2025_09_24	FRAP	45	3	0.95676	0.0918634	normal	7.96286	0.00116932	heterogeneous	FALSE	ROBUST_ANOVA_HC3_EMMEANS
2025_10_01	FRAP	45	3	0.915963	0.00309398	non_normal	0.180491	0.835504	homogeneous	FALSE	ROBUST_ANOVA_HC3_EMMEANS
2025_10_08	FRAP	45	3	0.892544	0.000559766	non_normal	3.41552	0.0422298	heterogeneous	FALSE	ROBUST_ANOVA_HC3_EMMEANS
2025_09_15	Fructose	45	3	0.655684	5.12405e-09	non_normal	1.23473	0.301255	homogeneous	FALSE	ROBUST_ANOVA_HC3_EMMEANS
2025_09_24	Fructose	45	3	0.919009	0.00391411	non_normal	3.12993	0.0540664	homogeneous	FALSE	KRUSKAL_DUNN_FALLBACK_AFTER_HC3_ERROR
2025_10_01	Fructose	45	3	0.911548	0.00221253	non_normal	2.54771	0.0902987	homogeneous	FALSE	KRUSKAL_DUNN_FALLBACK_AFTER_HC3_ERROR
2025_10_08	Fructose	45	3	0.911764	0.00224876	non_normal	4.0004	0.0256873	heterogeneous	FALSE	KRUSKAL_DUNN_FALLBACK_AFTER_HC3_ERROR
2025_09_15	GPX	45	3	0.887129	0.000385751	non_normal	1.07547	0.350345	homogeneous	FALSE	ROBUST_ANOVA_HC3_EMMEANS
2025_10_01	GPX	45	3	0.867357	0.000105724	non_normal	1.4989	0.235082	homogeneous	FALSE	ROBUST_ANOVA_HC3_EMMEANS
2025_10_08	GPX	45	3	0.900082	0.000953021	non_normal	2.21181	0.122101	homogeneous	FALSE	ROBUST_ANOVA_HC3_EMMEANS
2025_09_15	GR	45	3	0.818177	6.11868e-06	non_normal	1.88462	0.164509	homogeneous	FALSE	ROBUST_ANOVA_HC3_EMMEANS
2025_10_01	GR	45	3	0.866502	0.000100185	non_normal	3.20464	0.050668	homogeneous	FALSE	ROBUST_ANOVA_HC3_EMMEANS
2025_10_08	GR	45	3	0.923174	0.00542454	non_normal	5.1371	0.0100972	heterogeneous	FALSE	ROBUST_ANOVA_HC3_EMMEANS
2025_09_15	Glucose	45	3	0.755638	2.86903e-07	non_normal	1.3579	0.26826	homogeneous	FALSE	ROBUST_ANOVA_HC3_EMMEANS
2025_09_24	Glucose	45	3	0.674167	1.01373e-08	non_normal	0.0862035	0.917569	homogeneous	FALSE	ROBUST_ANOVA_HC3_EMMEANS
2025_10_01	Glucose	45	3	0.837428	1.76607e-05	non_normal	0.643343	0.530633	homogeneous	FALSE	ROBUST_ANOVA_HC3_EMMEANS
2025_10_08	Glucose	45	3	0.857251	5.65685e-05	non_normal	5.17895	0.00976355	heterogeneous	FALSE	KRUSKAL_DUNN_FALLBACK_AFTER_HC3_ERROR
2025_09_15	MDA	45	3	0.588759	5.20441e-10	non_normal	0.813852	0.450013	homogeneous	FALSE	ROBUST_ANOVA_HC3_EMMEANS
2025_09_24	MDA	45	3	0.839743	2.01514e-05	non_normal	7.14581	0.00213263	heterogeneous	FALSE	ROBUST_ANOVA_HC3_EMMEANS
2025_10_01	MDA	45	3	0.903887	0.00125474	non_normal	5.06737	0.0106798	heterogeneous	FALSE	ROBUST_ANOVA_HC3_EMMEANS
2025_10_08	MDA	45	3	0.863253	8.17863e-05	non_normal	7.56431	0.00156425	heterogeneous	FALSE	ROBUST_ANOVA_HC3_EMMEANS
2025_09_15	MDAR	45	3	0.914966	0.00286668	non_normal	1.83233	0.172604	homogeneous	FALSE	ROBUST_ANOVA_HC3_EMMEANS
2025_10_01	MDAR	45	3	0.881324	0.000261082	non_normal	2.59942	0.0862341	homogeneous	FALSE	ROBUST_ANOVA_HC3_EMMEANS
2025_10_08	MDAR	45	3	0.902873	0.00116557	non_normal	3.83071	0.029637	heterogeneous	FALSE	ROBUST_ANOVA_HC3_EMMEANS
2025_09_15	NDVI	45	3	0.943817	0.0297629	non_normal	0.617298	0.544221	homogeneous	FALSE	ROBUST_ANOVA_HC3_EMMEANS
2025_09_24	NDVI	45	3	0.948142	0.0432148	non_normal	4.36388	0.0189704	heterogeneous	FALSE	ROBUST_ANOVA_HC3_EMMEANS
2025_10_01	NDVI	45	3	0.864149	8.64719e-05	non_normal	1.42307	0.252354	homogeneous	FALSE	ROBUST_ANOVA_HC3_EMMEANS
2025_10_08	NDVI	45	3	0.978867	0.574537	normal	1.56328	0.221389	homogeneous	FALSE	CLASSIC_ANOVA_TUKEY
2025_09_15	SOD	45	3	0.924701	0.00612322	non_normal	2.5836	0.087457	homogeneous	FALSE	ROBUST_ANOVA_HC3_EMMEANS
2025_10_01	SOD	45	3	0.935913	0.0152606	non_normal	5.05063	0.0108248	heterogeneous	FALSE	ROBUST_ANOVA_HC3_EMMEANS
2025_10_08	SOD	45	3	0.78577	1.17392e-06	non_normal	0.160305	0.852402	homogeneous	FALSE	ROBUST_ANOVA_HC3_EMMEANS
2025_09_15	SPAD	45	3	0.934747	0.0138509	non_normal	1.16865	0.320686	homogeneous	FALSE	ROBUST_ANOVA_HC3_EMMEANS
2025_09_24	SPAD	45	3	0.892036	0.000540355	non_normal	0.588726	0.559549	homogeneous	FALSE	ROBUST_ANOVA_HC3_EMMEANS
2025_10_01	SPAD	45	3	0.869217	0.000118926	non_normal	0.106619	0.89911	homogeneous	FALSE	ROBUST_ANOVA_HC3_EMMEANS
2025_10_08	SPAD	45	3	0.912064	0.00230012	non_normal	0.56057	0.575096	homogeneous	FALSE	ROBUST_ANOVA_HC3_EMMEANS
2025_09_15	Sucrose	45	3	0.925349	0.00644795	non_normal	3.18143	0.051699	homogeneous	FALSE	ROBUST_ANOVA_HC3_EMMEANS
2025_09_24	Sucrose	45	3	0.927805	0.00785145	non_normal	0.187561	0.829669	homogeneous	FALSE	ROBUST_ANOVA_HC3_EMMEANS
2025_10_01	Sucrose	45	3	0.926361	0.00699107	non_normal	1.51189	0.23225	homogeneous	FALSE	ROBUST_ANOVA_HC3_EMMEANS
2025_10_08	Sucrose	45	3	0.92252	0.00515181	non_normal	6.44161	0.00363082	heterogeneous	FALSE	ROBUST_ANOVA_HC3_EMMEANS

## Sheet: Main_tests
Date	Parameter	term	df	p_value	model	statistic
2025_09_15	APX	(Intercept)	1	1.54454e-24	ROBUST_ANOVA_HC3_EMMEANS
2025_09_15	APX	Treatment	2	1.95788e-27	ROBUST_ANOVA_HC3_EMMEANS
2025_09_15	APX	Residuals	42		ROBUST_ANOVA_HC3_EMMEANS
2025_10_01	APX	(Intercept)	1	0.0101284	ROBUST_ANOVA_HC3_EMMEANS
2025_10_01	APX	Treatment	2	7.23898e-17	ROBUST_ANOVA_HC3_EMMEANS
2025_10_01	APX	Residuals	42		ROBUST_ANOVA_HC3_EMMEANS
2025_10_08	APX	(Intercept)	1	9.05005e-32	ROBUST_ANOVA_HC3_EMMEANS
2025_10_08	APX	Treatment	2	1.67054e-27	ROBUST_ANOVA_HC3_EMMEANS
2025_10_08	APX	Residuals	42		ROBUST_ANOVA_HC3_EMMEANS
2025_09_15	CAT	(Intercept)	1	5.70951e-05	ROBUST_ANOVA_HC3_EMMEANS
2025_09_15	CAT	Treatment	2	4.7814e-19	ROBUST_ANOVA_HC3_EMMEANS
2025_09_15	CAT	Residuals	42		ROBUST_ANOVA_HC3_EMMEANS
2025_10_01	CAT	(Intercept)	1	4.19745e-09	ROBUST_ANOVA_HC3_EMMEANS
2025_10_01	CAT	Treatment	2	1.26385e-22	ROBUST_ANOVA_HC3_EMMEANS
2025_10_01	CAT	Residuals	42		ROBUST_ANOVA_HC3_EMMEANS
2025_10_08	CAT	(Intercept)	1	7.39301e-06	ROBUST_ANOVA_HC3_EMMEANS
2025_10_08	CAT	Treatment	2	1.05474e-17	ROBUST_ANOVA_HC3_EMMEANS
2025_10_08	CAT	Residuals	42		ROBUST_ANOVA_HC3_EMMEANS
2025_09_15	DHAR	(Intercept)	1	3.38145e-16	ROBUST_ANOVA_HC3_EMMEANS
2025_09_15	DHAR	Treatment	2	3.08275e-26	ROBUST_ANOVA_HC3_EMMEANS
2025_09_15	DHAR	Residuals	42		ROBUST_ANOVA_HC3_EMMEANS
2025_10_01	DHAR	(Intercept)	1	3.1143e-13	ROBUST_ANOVA_HC3_EMMEANS
2025_10_01	DHAR	Treatment	2	9.71909e-14	ROBUST_ANOVA_HC3_EMMEANS
2025_10_01	DHAR	Residuals	42		ROBUST_ANOVA_HC3_EMMEANS
2025_10_08	DHAR	(Intercept)	1	7.51594e-13	ROBUST_ANOVA_HC3_EMMEANS
2025_10_08	DHAR	Treatment	2	2.24079e-21	ROBUST_ANOVA_HC3_EMMEANS
2025_10_08	DHAR	Residuals	42		ROBUST_ANOVA_HC3_EMMEANS
2025_09_15	Dry_weight	(Intercept)	1	2.91013e-31	ROBUST_ANOVA_HC3_EMMEANS
2025_09_15	Dry_weight	Treatment	2	1.49421e-05	ROBUST_ANOVA_HC3_EMMEANS
2025_09_15	Dry_weight	Residuals	42		ROBUST_ANOVA_HC3_EMMEANS
2025_09_24	Dry_weight	(Intercept)	1	1.45069e-37	ROBUST_ANOVA_HC3_EMMEANS
2025_09_24	Dry_weight	Treatment	2	0.000433958	ROBUST_ANOVA_HC3_EMMEANS
2025_09_24	Dry_weight	Residuals	42		ROBUST_ANOVA_HC3_EMMEANS
2025_10_01	Dry_weight	(Intercept)	1	1.14524e-59	ROBUST_ANOVA_HC3_EMMEANS
2025_10_01	Dry_weight	Treatment	2	1.05326e-05	ROBUST_ANOVA_HC3_EMMEANS
2025_10_01	Dry_weight	Residuals	42		ROBUST_ANOVA_HC3_EMMEANS
2025_10_08	Dry_weight	Treatment	2	8.8795e-10	KRUSKAL_DUNN_FALLBACK	41.6842
2025_09_15	FRAP	(Intercept)	1	2.83217e-46	ROBUST_ANOVA_HC3_EMMEANS
2025_09_15	FRAP	Treatment	2	2.74939e-34	ROBUST_ANOVA_HC3_EMMEANS
2025_09_15	FRAP	Residuals	42		ROBUST_ANOVA_HC3_EMMEANS
2025_09_24	FRAP	(Intercept)	1	2.92743e-43	ROBUST_ANOVA_HC3_EMMEANS
2025_09_24	FRAP	Treatment	2	2.52397e-21	ROBUST_ANOVA_HC3_EMMEANS
2025_09_24	FRAP	Residuals	42		ROBUST_ANOVA_HC3_EMMEANS
2025_10_01	FRAP	(Intercept)	1	3.89333e-40	ROBUST_ANOVA_HC3_EMMEANS
2025_10_01	FRAP	Treatment	2	5.2711e-14	ROBUST_ANOVA_HC3_EMMEANS
2025_10_01	FRAP	Residuals	42		ROBUST_ANOVA_HC3_EMMEANS
2025_10_08	FRAP	(Intercept)	1	6.07329e-28	ROBUST_ANOVA_HC3_EMMEANS
2025_10_08	FRAP	Treatment	2	2.36139e-07	ROBUST_ANOVA_HC3_EMMEANS
2025_10_08	FRAP	Residuals	42		ROBUST_ANOVA_HC3_EMMEANS
2025_09_15	Fructose	(Intercept)	1	0.034906	ROBUST_ANOVA_HC3_EMMEANS
2025_09_15	Fructose	Treatment	2	0.207579	ROBUST_ANOVA_HC3_EMMEANS
2025_09_15	Fructose	Residuals	42		ROBUST_ANOVA_HC3_EMMEANS
2025_09_24	Fructose	Treatment	2	0.000242443	KRUSKAL_DUNN_FALLBACK_AFTER_HC3_ERROR	16.6495
2025_10_01	Fructose	Treatment	2	0.000154673	KRUSKAL_DUNN_FALLBACK_AFTER_HC3_ERROR	17.5484
2025_10_08	Fructose	Treatment	2	0.145265	KRUSKAL_DUNN_FALLBACK_AFTER_HC3_ERROR	3.85839
2025_09_15	GPX	(Intercept)	1	3.50978e-20	ROBUST_ANOVA_HC3_EMMEANS
2025_09_15	GPX	Treatment	2	3.38375e-13	ROBUST_ANOVA_HC3_EMMEANS
2025_09_15	GPX	Residuals	42		ROBUST_ANOVA_HC3_EMMEANS
2025_10_01	GPX	(Intercept)	1	1.96579e-31	ROBUST_ANOVA_HC3_EMMEANS
2025_10_01	GPX	Treatment	2	1.41173e-19	ROBUST_ANOVA_HC3_EMMEANS
2025_10_01	GPX	Residuals	42		ROBUST_ANOVA_HC3_EMMEANS
2025_10_08	GPX	(Intercept)	1	9.7931e-31	ROBUST_ANOVA_HC3_EMMEANS
2025_10_08	GPX	Treatment	2	2.16231e-20	ROBUST_ANOVA_HC3_EMMEANS
2025_10_08	GPX	Residuals	42		ROBUST_ANOVA_HC3_EMMEANS
2025_09_15	GR	(Intercept)	1	0.00145426	ROBUST_ANOVA_HC3_EMMEANS
2025_09_15	GR	Treatment	2	5.61009e-08	ROBUST_ANOVA_HC3_EMMEANS
2025_09_15	GR	Residuals	42		ROBUST_ANOVA_HC3_EMMEANS
2025_10_01	GR	(Intercept)	1	4.22518e-23	ROBUST_ANOVA_HC3_EMMEANS
2025_10_01	GR	Treatment	2	1.00384e-28	ROBUST_ANOVA_HC3_EMMEANS
2025_10_01	GR	Residuals	42		ROBUST_ANOVA_HC3_EMMEANS
2025_10_08	GR	(Intercept)	1	5.30165e-23	ROBUST_ANOVA_HC3_EMMEANS
2025_10_08	GR	Treatment	2	2.53936e-45	ROBUST_ANOVA_HC3_EMMEANS
2025_10_08	GR	Residuals	42		ROBUST_ANOVA_HC3_EMMEANS
2025_09_15	Glucose	(Intercept)	1	0.163281	ROBUST_ANOVA_HC3_EMMEANS
2025_09_15	Glucose	Treatment	2	0.268025	ROBUST_ANOVA_HC3_EMMEANS
2025_09_15	Glucose	Residuals	42		ROBUST_ANOVA_HC3_EMMEANS
2025_09_24	Glucose	(Intercept)	1	0.00514609	ROBUST_ANOVA_HC3_EMMEANS
2025_09_24	Glucose	Treatment	2	0.923731	ROBUST_ANOVA_HC3_EMMEANS
2025_09_24	Glucose	Residuals	42		ROBUST_ANOVA_HC3_EMMEANS
2025_10_01	Glucose	(Intercept)	1	6.65784e-05	ROBUST_ANOVA_HC3_EMMEANS
2025_10_01	Glucose	Treatment	2	0.190636	ROBUST_ANOVA_HC3_EMMEANS
2025_10_01	Glucose	Residuals	42		ROBUST_ANOVA_HC3_EMMEANS
2025_10_08	Glucose	Treatment	2	1.07682e-07	KRUSKAL_DUNN_FALLBACK_AFTER_HC3_ERROR	32.0882
2025_09_15	MDA	(Intercept)	1	1.12071e-37	ROBUST_ANOVA_HC3_EMMEANS
2025_09_15	MDA	Treatment	2	6.09676e-55	ROBUST_ANOVA_HC3_EMMEANS
2025_09_15	MDA	Residuals	42		ROBUST_ANOVA_HC3_EMMEANS
2025_09_24	MDA	(Intercept)	1	2.62037e-92	ROBUST_ANOVA_HC3_EMMEANS
2025_09_24	MDA	Treatment	2	2.94295e-65	ROBUST_ANOVA_HC3_EMMEANS
2025_09_24	MDA	Residuals	42		ROBUST_ANOVA_HC3_EMMEANS
2025_10_01	MDA	(Intercept)	1	2.75076e-49	ROBUST_ANOVA_HC3_EMMEANS
2025_10_01	MDA	Treatment	2	6.38369e-29	ROBUST_ANOVA_HC3_EMMEANS
2025_10_01	MDA	Residuals	42		ROBUST_ANOVA_HC3_EMMEANS
2025_10_08	MDA	(Intercept)	1	7.51398e-69	ROBUST_ANOVA_HC3_EMMEANS
2025_10_08	MDA	Treatment	2	3.86865e-48	ROBUST_ANOVA_HC3_EMMEANS
2025_10_08	MDA	Residuals	42		ROBUST_ANOVA_HC3_EMMEANS
2025_09_15	MDAR	(Intercept)	1	0.643609	ROBUST_ANOVA_HC3_EMMEANS
2025_09_15	MDAR	Treatment	2	1.10567e-25	ROBUST_ANOVA_HC3_EMMEANS
2025_09_15	MDAR	Residuals	42		ROBUST_ANOVA_HC3_EMMEANS
2025_10_01	MDAR	(Intercept)	1	1.13607e-14	ROBUST_ANOVA_HC3_EMMEANS
2025_10_01	MDAR	Treatment	2	2.63915e-17	ROBUST_ANOVA_HC3_EMMEANS
2025_10_01	MDAR	Residuals	42		ROBUST_ANOVA_HC3_EMMEANS
2025_10_08	MDAR	(Intercept)	1	1.86448e-08	ROBUST_ANOVA_HC3_EMMEANS
2025_10_08	MDAR	Treatment	2	7.34152e-16	ROBUST_ANOVA_HC3_EMMEANS
2025_10_08	MDAR	Residuals	42		ROBUST_ANOVA_HC3_EMMEANS
2025_09_15	NDVI	(Intercept)	1	4.51656e-42	ROBUST_ANOVA_HC3_EMMEANS
2025_09_15	NDVI	Treatment	2	0.000150108	ROBUST_ANOVA_HC3_EMMEANS
2025_09_15	NDVI	Residuals	42		ROBUST_ANOVA_HC3_EMMEANS
2025_09_24	NDVI	(Intercept)	1	5.82866e-41	ROBUST_ANOVA_HC3_EMMEANS
2025_09_24	NDVI	Treatment	2	0.00183161	ROBUST_ANOVA_HC3_EMMEANS
2025_09_24	NDVI	Residuals	42		ROBUST_ANOVA_HC3_EMMEANS
2025_10_01	NDVI	(Intercept)	1	1.50704e-36	ROBUST_ANOVA_HC3_EMMEANS
2025_10_01	NDVI	Treatment	2	0.000201885	ROBUST_ANOVA_HC3_EMMEANS
2025_10_01	NDVI	Residuals	42		ROBUST_ANOVA_HC3_EMMEANS
2025_10_08	NDVI	Treatment	2	0.00034619	CLASSIC_ANOVA_TUKEY	9.6912
2025_10_08	NDVI	Residuals	42		CLASSIC_ANOVA_TUKEY
2025_09_15	SOD	(Intercept)	1	5.3238e-05	ROBUST_ANOVA_HC3_EMMEANS
2025_09_15	SOD	Treatment	2	9.38089e-22	ROBUST_ANOVA_HC3_EMMEANS
2025_09_15	SOD	Residuals	42		ROBUST_ANOVA_HC3_EMMEANS
2025_10_01	SOD	(Intercept)	1	0.00609638	ROBUST_ANOVA_HC3_EMMEANS
2025_10_01	SOD	Treatment	2	2.88879e-09	ROBUST_ANOVA_HC3_EMMEANS
2025_10_01	SOD	Residuals	42		ROBUST_ANOVA_HC3_EMMEANS
2025_10_08	SOD	(Intercept)	1	1.03377e-15	ROBUST_ANOVA_HC3_EMMEANS
2025_10_08	SOD	Treatment	2	1.47833e-12	ROBUST_ANOVA_HC3_EMMEANS
2025_10_08	SOD	Residuals	42		ROBUST_ANOVA_HC3_EMMEANS
2025_09_15	SPAD	(Intercept)	1	4.14213e-27	ROBUST_ANOVA_HC3_EMMEANS
2025_09_15	SPAD	Treatment	2	0.00177424	ROBUST_ANOVA_HC3_EMMEANS
2025_09_15	SPAD	Residuals	42		ROBUST_ANOVA_HC3_EMMEANS
2025_09_24	SPAD	(Intercept)	1	1.35051e-25	ROBUST_ANOVA_HC3_EMMEANS
2025_09_24	SPAD	Treatment	2	0.518312	ROBUST_ANOVA_HC3_EMMEANS
2025_09_24	SPAD	Residuals	42		ROBUST_ANOVA_HC3_EMMEANS
2025_10_01	SPAD	(Intercept)	1	3.66964e-25	ROBUST_ANOVA_HC3_EMMEANS
2025_10_01	SPAD	Treatment	2	0.997014	ROBUST_ANOVA_HC3_EMMEANS
2025_10_01	SPAD	Residuals	42		ROBUST_ANOVA_HC3_EMMEANS
2025_10_08	SPAD	(Intercept)	1	1.09659e-26	ROBUST_ANOVA_HC3_EMMEANS
2025_10_08	SPAD	Treatment	2	0.664211	ROBUST_ANOVA_HC3_EMMEANS
2025_10_08	SPAD	Residuals	42		ROBUST_ANOVA_HC3_EMMEANS
2025_09_15	Sucrose	(Intercept)	1	1.2579e-33	ROBUST_ANOVA_HC3_EMMEANS
2025_09_15	Sucrose	Treatment	2	0.0624689	ROBUST_ANOVA_HC3_EMMEANS
2025_09_15	Sucrose	Residuals	42		ROBUST_ANOVA_HC3_EMMEANS
2025_09_24	Sucrose	(Intercept)	1	5.39789e-40	ROBUST_ANOVA_HC3_EMMEANS
2025_09_24	Sucrose	Treatment	2	1.4603e-05	ROBUST_ANOVA_HC3_EMMEANS
2025_09_24	Sucrose	Residuals	42		ROBUST_ANOVA_HC3_EMMEANS
2025_10_01	Sucrose	(Intercept)	1	3.33938e-42	ROBUST_ANOVA_HC3_EMMEANS
2025_10_01	Sucrose	Treatment	2	0.204967	ROBUST_ANOVA_HC3_EMMEANS
2025_10_01	Sucrose	Residuals	42		ROBUST_ANOVA_HC3_EMMEANS
2025_10_08	Sucrose	(Intercept)	1	1.80845e-54	ROBUST_ANOVA_HC3_EMMEANS
2025_10_08	Sucrose	Treatment	2	4.80645e-23	ROBUST_ANOVA_HC3_EMMEANS
2025_10_08	Sucrose	Residuals	42		ROBUST_ANOVA_HC3_EMMEANS

## Sheet: Main_p_values
Date	Parameter	model	statistic	p_value
2025_09_15	APX	ROBUST_ANOVA_HC3_EMMEANS		1.95788e-27
2025_10_01	APX	ROBUST_ANOVA_HC3_EMMEANS		7.23898e-17
2025_10_08	APX	ROBUST_ANOVA_HC3_EMMEANS		1.67054e-27
2025_09_15	CAT	ROBUST_ANOVA_HC3_EMMEANS		4.7814e-19
2025_10_01	CAT	ROBUST_ANOVA_HC3_EMMEANS		1.26385e-22
2025_10_08	CAT	ROBUST_ANOVA_HC3_EMMEANS		1.05474e-17
2025_09_15	DHAR	ROBUST_ANOVA_HC3_EMMEANS		3.08275e-26
2025_10_01	DHAR	ROBUST_ANOVA_HC3_EMMEANS		9.71909e-14
2025_10_08	DHAR	ROBUST_ANOVA_HC3_EMMEANS		2.24079e-21
2025_09_15	Dry_weight	ROBUST_ANOVA_HC3_EMMEANS		1.49421e-05
2025_09_24	Dry_weight	ROBUST_ANOVA_HC3_EMMEANS		0.000433958
2025_10_01	Dry_weight	ROBUST_ANOVA_HC3_EMMEANS		1.05326e-05
2025_10_08	Dry_weight	KRUSKAL_DUNN_FALLBACK	41.6842	8.8795e-10
2025_09_15	FRAP	ROBUST_ANOVA_HC3_EMMEANS		2.74939e-34
2025_09_24	FRAP	ROBUST_ANOVA_HC3_EMMEANS		2.52397e-21
2025_10_01	FRAP	ROBUST_ANOVA_HC3_EMMEANS		5.2711e-14
2025_10_08	FRAP	ROBUST_ANOVA_HC3_EMMEANS		2.36139e-07
2025_09_15	Fructose	ROBUST_ANOVA_HC3_EMMEANS		0.207579
2025_09_24	Fructose	KRUSKAL_DUNN_FALLBACK_AFTER_HC3_ERROR	16.6495	0.000242443
2025_10_01	Fructose	KRUSKAL_DUNN_FALLBACK_AFTER_HC3_ERROR	17.5484	0.000154673
2025_10_08	Fructose	KRUSKAL_DUNN_FALLBACK_AFTER_HC3_ERROR	3.85839	0.145265
2025_09_15	GPX	ROBUST_ANOVA_HC3_EMMEANS		3.38375e-13
2025_10_01	GPX	ROBUST_ANOVA_HC3_EMMEANS		1.41173e-19
2025_10_08	GPX	ROBUST_ANOVA_HC3_EMMEANS		2.16231e-20
2025_09_15	GR	ROBUST_ANOVA_HC3_EMMEANS		5.61009e-08
2025_10_01	GR	ROBUST_ANOVA_HC3_EMMEANS		1.00384e-28
2025_10_08	GR	ROBUST_ANOVA_HC3_EMMEANS		2.53936e-45
2025_09_15	Glucose	ROBUST_ANOVA_HC3_EMMEANS		0.268025
2025_09_24	Glucose	ROBUST_ANOVA_HC3_EMMEANS		0.923731
2025_10_01	Glucose	ROBUST_ANOVA_HC3_EMMEANS		0.190636
2025_10_08	Glucose	KRUSKAL_DUNN_FALLBACK_AFTER_HC3_ERROR	32.0882	1.07682e-07
2025_09_15	MDA	ROBUST_ANOVA_HC3_EMMEANS		6.09676e-55
2025_09_24	MDA	ROBUST_ANOVA_HC3_EMMEANS		2.94295e-65
2025_10_01	MDA	ROBUST_ANOVA_HC3_EMMEANS		6.38369e-29
2025_10_08	MDA	ROBUST_ANOVA_HC3_EMMEANS		3.86865e-48
2025_09_15	MDAR	ROBUST_ANOVA_HC3_EMMEANS		1.10567e-25
2025_10_01	MDAR	ROBUST_ANOVA_HC3_EMMEANS		2.63915e-17
2025_10_08	MDAR	ROBUST_ANOVA_HC3_EMMEANS		7.34152e-16
2025_09_15	NDVI	ROBUST_ANOVA_HC3_EMMEANS		0.000150108
2025_09_24	NDVI	ROBUST_ANOVA_HC3_EMMEANS		0.00183161
2025_10_01	NDVI	ROBUST_ANOVA_HC3_EMMEANS		0.000201885
2025_09_15	SOD	ROBUST_ANOVA_HC3_EMMEANS		9.38089e-22
2025_10_01	SOD	ROBUST_ANOVA_HC3_EMMEANS		2.88879e-09
2025_10_08	SOD	ROBUST_ANOVA_HC3_EMMEANS		1.47833e-12
2025_09_15	SPAD	ROBUST_ANOVA_HC3_EMMEANS		0.00177424
2025_09_24	SPAD	ROBUST_ANOVA_HC3_EMMEANS		0.518312
2025_10_01	SPAD	ROBUST_ANOVA_HC3_EMMEANS		0.997014
2025_10_08	SPAD	ROBUST_ANOVA_HC3_EMMEANS		0.664211
2025_09_15	Sucrose	ROBUST_ANOVA_HC3_EMMEANS		0.0624689
2025_09_24	Sucrose	ROBUST_ANOVA_HC3_EMMEANS		1.4603e-05
2025_10_01	Sucrose	ROBUST_ANOVA_HC3_EMMEANS		0.204967
2025_10_08	Sucrose	ROBUST_ANOVA_HC3_EMMEANS		4.80645e-23

## Sheet: Posthoc_pairwise
Date	Parameter	contrast	estimate	SE	df	t.ratio	p.value	model	Comparison	Z	P.unadj	P.adj
2025_09_15	APX	Infestedtreated - Infesteduntreated	-0.566667	0.020784	42	-27.2646	0	ROBUST_ANOVA_HC3_EMMEANS
2025_09_15	APX	Infestedtreated - Noninfested	-0.363333	0.0176897	42	-20.5393	0	ROBUST_ANOVA_HC3_EMMEANS
2025_09_15	APX	Infesteduntreated - Noninfested	0.203333	0.0138013	42	14.7329	0	ROBUST_ANOVA_HC3_EMMEANS
2025_10_01	APX	Infestedtreated - Infesteduntreated	-0.456667	0.0336296	42	-13.5793	3.33067e-16	ROBUST_ANOVA_HC3_EMMEANS
2025_10_01	APX	Infestedtreated - Noninfested	-0.0733333	0.0550201	42	-1.33285	0.468102	ROBUST_ANOVA_HC3_EMMEANS
2025_10_01	APX	Infesteduntreated - Noninfested	0.383333	0.051722	42	7.41141	1.13142e-08	ROBUST_ANOVA_HC3_EMMEANS
2025_10_08	APX	Infestedtreated - Infesteduntreated	-0.0166667	0.0113689	42	-1.46599	0.386089	ROBUST_ANOVA_HC3_EMMEANS
2025_10_08	APX	Infestedtreated - Noninfested	0.263333	0.0113689	42	23.1626	0	ROBUST_ANOVA_HC3_EMMEANS
2025_10_08	APX	Infesteduntreated - Noninfested	0.28	0.0115175	42	24.3108	0	ROBUST_ANOVA_HC3_EMMEANS
2025_09_15	CAT	Infestedtreated - Infesteduntreated	-0.626667	0.0612511	42	-10.2311	1.69431e-12	ROBUST_ANOVA_HC3_EMMEANS
2025_09_15	CAT	Infestedtreated - Noninfested	-0.256667	0.0582628	42	-4.40532	0.000214453	ROBUST_ANOVA_HC3_EMMEANS
2025_09_15	CAT	Infesteduntreated - Noninfested	0.37	0.0239046	42	15.4782	0	ROBUST_ANOVA_HC3_EMMEANS
2025_10_01	CAT	Infestedtreated - Infesteduntreated	-0.27	0.0131708	42	-20.4999	0	ROBUST_ANOVA_HC3_EMMEANS
2025_10_01	CAT	Infestedtreated - Noninfested	-0.05	0.0196915	42	-2.53917	0.0440478	ROBUST_ANOVA_HC3_EMMEANS
2025_10_01	CAT	Infesteduntreated - Noninfested	0.22	0.0216654	42	10.1545	2.12563e-12	ROBUST_ANOVA_HC3_EMMEANS
2025_10_08	CAT	Infestedtreated - Infesteduntreated	-0.323333	0.0228869	42	-14.1275	0	ROBUST_ANOVA_HC3_EMMEANS
2025_10_08	CAT	Infestedtreated - Noninfested	-0.0866667	0.0211087	42	-4.10573	0.000545552	ROBUST_ANOVA_HC3_EMMEANS
2025_10_08	CAT	Infesteduntreated - Noninfested	0.236667	0.0198635	42	11.9147	1.39888e-14	ROBUST_ANOVA_HC3_EMMEANS
2025_09_15	DHAR	Infestedtreated - Infesteduntreated	-0.303333	0.0166497	42	-18.2186	0	ROBUST_ANOVA_HC3_EMMEANS
2025_09_15	DHAR	Infestedtreated - Noninfested	0.203333	0.0313527	42	6.48535	2.3863e-07	ROBUST_ANOVA_HC3_EMMEANS
2025_09_15	DHAR	Infesteduntreated - Noninfested	0.506667	0.027324	42	18.5429	0	ROBUST_ANOVA_HC3_EMMEANS
2025_10_01	DHAR	Infestedtreated - Infesteduntreated	-0.306667	0.028897	42	-10.6124	5.5389e-13	ROBUST_ANOVA_HC3_EMMEANS
2025_10_01	DHAR	Infestedtreated - Noninfested	-0.156667	0.0187174	42	-8.37012	5.14006e-10	ROBUST_ANOVA_HC3_EMMEANS
2025_10_01	DHAR	Infesteduntreated - Noninfested	0.15	0.0274482	42	5.46485	6.98231e-06	ROBUST_ANOVA_HC3_EMMEANS
2025_10_08	DHAR	Infestedtreated - Infesteduntreated	-0.24	0.0127108	42	-18.8816	0	ROBUST_ANOVA_HC3_EMMEANS
2025_10_08	DHAR	Infestedtreated - Noninfested	-0.0833333	0.0120937	42	-6.89062	6.25225e-08	ROBUST_ANOVA_HC3_EMMEANS
2025_10_08	DHAR	Infesteduntreated - Noninfested	0.156667	0.0127108	42	12.3255	4.66294e-15	ROBUST_ANOVA_HC3_EMMEANS
2025_09_15	Dry_weight	Infestedtreated - Infesteduntreated	-0.0333333	0.00803902	42	-4.14644	0.000481136	ROBUST_ANOVA_HC3_EMMEANS
2025_09_15	Dry_weight	Infestedtreated - Noninfested	2.3437e-17	0.00625425	42	3.74737e-15	1	ROBUST_ANOVA_HC3_EMMEANS
2025_09_15	Dry_weight	Infesteduntreated - Noninfested	0.0333333	0.00625425	42	5.32971	1.08851e-05	ROBUST_ANOVA_HC3_EMMEANS
2025_09_24	Dry_weight	Infestedtreated - Infesteduntreated	-0.02	0.00597614	42	-3.34664	0.00518899	ROBUST_ANOVA_HC3_EMMEANS
2025_09_24	Dry_weight	Infestedtreated - Noninfested	0.00666667	0.00611678	42	1.0899	0.62981	ROBUST_ANOVA_HC3_EMMEANS
2025_09_24	Dry_weight	Infesteduntreated - Noninfested	0.0266667	0.00652051	42	4.08966	0.000573216	ROBUST_ANOVA_HC3_EMMEANS
2025_10_01	Dry_weight	Infestedtreated - Infesteduntreated	0.00666667	0.00184428	42	3.61478	0.00239299	ROBUST_ANOVA_HC3_EMMEANS
2025_10_01	Dry_weight	Infestedtreated - Noninfested	0.01	0.00184428	42	5.42218	8.03436e-06	ROBUST_ANOVA_HC3_EMMEANS
2025_10_01	Dry_weight	Infesteduntreated - Noninfested	0.00333333	0.00184428	42	1.80739	0.215884	ROBUST_ANOVA_HC3_EMMEANS
2025_10_08	Dry_weight							KRUSKAL_DUNN_FALLBACK	Infestedtreated - Infesteduntreated	-3.22817	0.00124587	0.00124587
2025_10_08	Dry_weight							KRUSKAL_DUNN_FALLBACK	Infestedtreated - Noninfested	3.22817	0.00124587	0.0018688
2025_10_08	Dry_weight							KRUSKAL_DUNN_FALLBACK	Infesteduntreated - Noninfested	6.45633	1.07272e-10	3.21815e-10
2025_09_15	FRAP	Infestedtreated - Infesteduntreated	-5.77	0.329409	42	-17.5162	0	ROBUST_ANOVA_HC3_EMMEANS
2025_09_15	FRAP	Infestedtreated - Noninfested	5.602	0.332686	42	16.8387	0	ROBUST_ANOVA_HC3_EMMEANS
2025_09_15	FRAP	Infesteduntreated - Noninfested	11.372	0.282345	42	40.277	0	ROBUST_ANOVA_HC3_EMMEANS
2025_09_24	FRAP	Infestedtreated - Infesteduntreated	-4.004	0.461704	42	-8.67223	1.97701e-10	ROBUST_ANOVA_HC3_EMMEANS
2025_09_24	FRAP	Infestedtreated - Noninfested	3.006	0.301819	42	9.95961	3.79763e-12	ROBUST_ANOVA_HC3_EMMEANS
2025_09_24	FRAP	Infesteduntreated - Noninfested	7.01	0.400232	42	17.5149	0	ROBUST_ANOVA_HC3_EMMEANS
2025_10_01	FRAP	Infestedtreated - Infesteduntreated	-2.99533	0.310597	42	-9.6438	9.82747e-12	ROBUST_ANOVA_HC3_EMMEANS
2025_10_01	FRAP	Infestedtreated - Noninfested	0.768667	0.390837	42	1.96672	0.158357	ROBUST_ANOVA_HC3_EMMEANS
2025_10_01	FRAP	Infesteduntreated - Noninfested	3.764	0.381801	42	9.85854	5.14155e-12	ROBUST_ANOVA_HC3_EMMEANS
2025_10_08	FRAP	Infestedtreated - Infesteduntreated	1.27133	0.528963	42	2.40344	0.0609221	ROBUST_ANOVA_HC3_EMMEANS
2025_10_08	FRAP	Infestedtreated - Noninfested	3.51533	0.630432	42	5.57607	4.84041e-06	ROBUST_ANOVA_HC3_EMMEANS
2025_10_08	FRAP	Infesteduntreated - Noninfested	2.244	0.364873	42	6.15008	7.24695e-07	ROBUST_ANOVA_HC3_EMMEANS
2025_09_15	Fructose	Infestedtreated - Infesteduntreated	-1.516	7962.82	42	-0.000190385	1	ROBUST_ANOVA_HC3_EMMEANS
2025_09_15	Fructose	Infestedtreated - Noninfested	9203.62	6464.86	42	1.42364	0.41139	ROBUST_ANOVA_HC3_EMMEANS
2025_09_15	Fructose	Infesteduntreated - Noninfested	9205.14	6465.44	42	1.42374	0.411325	ROBUST_ANOVA_HC3_EMMEANS
2025_09_24	Fructose							KRUSKAL_DUNN_FALLBACK_AFTER_HC3_ERROR	Infestedtreated - Infesteduntreated	2.99325	0.00276028	0.00414042
2025_09_24	Fructose							KRUSKAL_DUNN_FALLBACK_AFTER_HC3_ERROR	Infestedtreated - Noninfested	-0.904935	0.3655	0.3655
2025_09_24	Fructose							KRUSKAL_DUNN_FALLBACK_AFTER_HC3_ERROR	Infesteduntreated - Noninfested	-3.89818	9.69184e-05	0.000290755
2025_10_01	Fructose							KRUSKAL_DUNN_FALLBACK_AFTER_HC3_ERROR	Infestedtreated - Infesteduntreated	2.9808	0.00287496	0.00431244
2025_10_01	Fructose							KRUSKAL_DUNN_FALLBACK_AFTER_HC3_ERROR	Infestedtreated - Noninfested	-1.0586	0.289781	0.289781
2025_10_01	Fructose							KRUSKAL_DUNN_FALLBACK_AFTER_HC3_ERROR	Infesteduntreated - Noninfested	-4.0394	5.35874e-05	0.000160762
2025_10_08	Fructose							KRUSKAL_DUNN_FALLBACK_AFTER_HC3_ERROR	Infestedtreated - Infesteduntreated	1.58706	0.112498	0.168747
2025_10_08	Fructose							KRUSKAL_DUNN_FALLBACK_AFTER_HC3_ERROR	Infestedtreated - Noninfested	-0.208824	0.834586	0.834586
2025_10_08	Fructose							KRUSKAL_DUNN_FALLBACK_AFTER_HC3_ERROR	Infesteduntreated - Noninfested	-1.79589	0.0725124	0.217537
2025_09_15	GPX	Infestedtreated - Infesteduntreated	-0.0533333	0.0288085	42	-1.8513	0.198664	ROBUST_ANOVA_HC3_EMMEANS
2025_09_15	GPX	Infestedtreated - Noninfested	0.273333	0.0281517	42	9.70931	8.06022e-12	ROBUST_ANOVA_HC3_EMMEANS
2025_09_15	GPX	Infesteduntreated - Noninfested	0.326667	0.0329914	42	9.90156	4.51872e-12	ROBUST_ANOVA_HC3_EMMEANS
2025_10_01	GPX	Infestedtreated - Infesteduntreated	0.0366667	0.0202451	42	1.81114	0.214374	ROBUST_ANOVA_HC3_EMMEANS
2025_10_01	GPX	Infestedtreated - Noninfested	0.516667	0.0317302	42	16.2831	0	ROBUST_ANOVA_HC3_EMMEANS
2025_10_01	GPX	Infesteduntreated - Noninfested	0.48	0.0302203	42	15.8834	0	ROBUST_ANOVA_HC3_EMMEANS
2025_10_08	GPX	Infestedtreated - Infesteduntreated	0.136667	0.0152083	42	8.98632	7.40088e-11	ROBUST_ANOVA_HC3_EMMEANS
2025_10_08	GPX	Infestedtreated - Noninfested	0.43	0.0240111	42	17.9084	0	ROBUST_ANOVA_HC3_EMMEANS
2025_10_08	GPX	Infesteduntreated - Noninfested	0.293333	0.020743	42	14.1413	0	ROBUST_ANOVA_HC3_EMMEANS
2025_09_15	GR	Infestedtreated - Infesteduntreated	0.05	0.0242226	42	2.06419	0.129598	ROBUST_ANOVA_HC3_EMMEANS
2025_09_15	GR	Infestedtreated - Noninfested	-0.08	0.029364	42	-2.72442	0.0277822	ROBUST_ANOVA_HC3_EMMEANS
2025_09_15	GR	Infesteduntreated - Noninfested	-0.13	0.0186263	42	-6.97938	4.66681e-08	ROBUST_ANOVA_HC3_EMMEANS
2025_10_01	GR	Infestedtreated - Infesteduntreated	0.336667	0.0321296	42	10.4784	8.19012e-13	ROBUST_ANOVA_HC3_EMMEANS
2025_10_01	GR	Infestedtreated - Noninfested	-0.333333	0.0176897	42	-18.8434	0	ROBUST_ANOVA_HC3_EMMEANS
2025_10_01	GR	Infesteduntreated - Noninfested	-0.67	0.0281215	42	-23.8252	0	ROBUST_ANOVA_HC3_EMMEANS
2025_10_08	GR	Infestedtreated - Infesteduntreated	0.386667	0.0182574	42	21.1786	0	ROBUST_ANOVA_HC3_EMMEANS
2025_10_08	GR	Infestedtreated - Noninfested	-0.343333	0.0189432	42	-18.1244	0	ROBUST_ANOVA_HC3_EMMEANS
2025_10_08	GR	Infesteduntreated - Noninfested	-0.73	0.00984575	42	-74.1437	0	ROBUST_ANOVA_HC3_EMMEANS
2025_09_15	Glucose	Infestedtreated - Infesteduntreated	-6127.63	7110.52	42	-0.861769	0.777133	ROBUST_ANOVA_HC3_EMMEANS
2025_09_15	Glucose	Infestedtreated - Noninfested	-12311.4	7612.33	42	-1.6173	0.302846	ROBUST_ANOVA_HC3_EMMEANS
2025_09_15	Glucose	Infesteduntreated - Noninfested	-6183.79	8418.3	42	-0.734564	0.848313	ROBUST_ANOVA_HC3_EMMEANS
2025_09_24	Glucose	Infestedtreated - Infesteduntreated	12.4633	8840.51	42	0.0014098	1	ROBUST_ANOVA_HC3_EMMEANS
2025_09_24	Glucose	Infestedtreated - Noninfested	-3085.29	8926.66	42	-0.345626	0.98061	ROBUST_ANOVA_HC3_EMMEANS
2025_09_24	Glucose	Infesteduntreated - Noninfested	-3097.75	8923.99	42	-0.347126	0.980367	ROBUST_ANOVA_HC3_EMMEANS
2025_10_01	Glucose	Infestedtreated - Infesteduntreated	15414.9	8419.3	42	1.8309	0.206535	ROBUST_ANOVA_HC3_EMMEANS
2025_10_01	Glucose	Infestedtreated - Noninfested	6135.91	8932.21	42	0.686942	0.871896	ROBUST_ANOVA_HC3_EMMEANS
2025_10_01	Glucose	Infesteduntreated - Noninfested	-9278.96	8508.79	42	-1.09051	0.629395	ROBUST_ANOVA_HC3_EMMEANS
2025_10_08	Glucose							KRUSKAL_DUNN_FALLBACK_AFTER_HC3_ERROR	Infestedtreated - Infesteduntreated	5.51296	3.52853e-08	1.05856e-07
2025_10_08	Glucose							KRUSKAL_DUNN_FALLBACK_AFTER_HC3_ERROR	Infestedtreated - Noninfested	1.62883	0.103349	0.103349
2025_10_08	Glucose							KRUSKAL_DUNN_FALLBACK_AFTER_HC3_ERROR	Infesteduntreated - Noninfested	-3.88413	0.000102697	0.000154046
2025_09_15	MDA	Infestedtreated - Infesteduntreated	-673.29	14.5935	42	-46.1362	0	ROBUST_ANOVA_HC3_EMMEANS
2025_09_15	MDA	Infestedtreated - Noninfested	94.45	14.9308	42	6.32583	4.04762e-07	ROBUST_ANOVA_HC3_EMMEANS
2025_09_15	MDA	Infesteduntreated - Noninfested	767.74	6.2148	42	123.534	0	ROBUST_ANOVA_HC3_EMMEANS
2025_09_24	MDA	Infestedtreated - Infesteduntreated	-411.35	2.35551	42	-174.633	0	ROBUST_ANOVA_HC3_EMMEANS
2025_09_24	MDA	Infestedtreated - Noninfested	91.88	0.876189	42	104.863	0	ROBUST_ANOVA_HC3_EMMEANS
2025_09_24	MDA	Infesteduntreated - Noninfested	503.23	2.36168	42	213.082	0	ROBUST_ANOVA_HC3_EMMEANS
2025_10_01	MDA	Infestedtreated - Infesteduntreated	-135.487	4.72222	42	-28.6913	0	ROBUST_ANOVA_HC3_EMMEANS
2025_10_01	MDA	Infestedtreated - Noninfested	-46.7733	8.27533	42	-5.65214	3.76595e-06	ROBUST_ANOVA_HC3_EMMEANS
2025_10_01	MDA	Infesteduntreated - Noninfested	88.7133	7.5193	42	11.7981	1.93179e-14	ROBUST_ANOVA_HC3_EMMEANS
2025_10_08	MDA	Infestedtreated - Infesteduntreated	101.613	6.08571	42	16.697	0	ROBUST_ANOVA_HC3_EMMEANS
2025_10_08	MDA	Infestedtreated - Noninfested	172.577	1.99598	42	86.462	0	ROBUST_ANOVA_HC3_EMMEANS
2025_10_08	MDA	Infesteduntreated - Noninfested	70.9633	5.81797	42	12.1973	6.66134e-15	ROBUST_ANOVA_HC3_EMMEANS
2025_09_15	MDAR	Infestedtreated - Infesteduntreated	-0.836667	0.049246	42	-16.9895	0	ROBUST_ANOVA_HC3_EMMEANS
2025_09_15	MDAR	Infestedtreated - Noninfested	-0.02	0.0509101	42	-0.392849	0.972021	ROBUST_ANOVA_HC3_EMMEANS
2025_09_15	MDAR	Infesteduntreated - Noninfested	0.816667	0.0365148	42	22.3653	0	ROBUST_ANOVA_HC3_EMMEANS
2025_10_01	MDAR	Infestedtreated - Infesteduntreated	-0.395333	0.0269075	42	-14.6923	0	ROBUST_ANOVA_HC3_EMMEANS
2025_10_01	MDAR	Infestedtreated - Noninfested	-0.258667	0.0237518	42	-10.8904	2.48135e-13	ROBUST_ANOVA_HC3_EMMEANS
2025_10_01	MDAR	Infesteduntreated - Noninfested	0.136667	0.0171031	42	7.99074	1.72941e-09	ROBUST_ANOVA_HC3_EMMEANS
2025_10_08	MDAR	Infestedtreated - Infesteduntreated	-0.366667	0.0289557	42	-12.663	1.9984e-15	ROBUST_ANOVA_HC3_EMMEANS
2025_10_08	MDAR	Infestedtreated - Noninfested	-0.156667	0.0236183	42	-6.63328	1.46258e-07	ROBUST_ANOVA_HC3_EMMEANS
2025_10_08	MDAR	Infesteduntreated - Noninfested	0.21	0.0192989	42	10.8814	2.54796e-13	ROBUST_ANOVA_HC3_EMMEANS
2025_09_15	NDVI	Infestedtreated - Infesteduntreated	-0.018	0.0114702	42	-1.56929	0.327974	ROBUST_ANOVA_HC3_EMMEANS
2025_09_15	NDVI	Infestedtreated - Noninfested	-0.056	0.0129887	42	-4.31143	0.000287988	ROBUST_ANOVA_HC3_EMMEANS
2025_09_15	NDVI	Infesteduntreated - Noninfested	-0.038	0.00996593	42	-3.81299	0.00132888	ROBUST_ANOVA_HC3_EMMEANS
2025_09_24	NDVI	Infestedtreated - Infesteduntreated	0.012	0.0201069	42	0.596811	0.911186	ROBUST_ANOVA_HC3_EMMEANS
2025_09_24	NDVI	Infestedtreated - Noninfested	-0.0373333	0.0123498	42	-3.023	0.0127067	ROBUST_ANOVA_HC3_EMMEANS
2025_09_24	NDVI	Infesteduntreated - Noninfested	-0.0493333	0.017776	42	-2.77528	0.0243969	ROBUST_ANOVA_HC3_EMMEANS
2025_10_01	NDVI	Infestedtreated - Infesteduntreated	0.0393333	0.0198481	42	1.98172	0.153625	ROBUST_ANOVA_HC3_EMMEANS
2025_10_01	NDVI	Infestedtreated - Noninfested	-0.0313333	0.0158865	42	-1.97232	0.156575	ROBUST_ANOVA_HC3_EMMEANS
2025_10_01	NDVI	Infesteduntreated - Noninfested	-0.0706667	0.0158329	42	-4.46328	0.000178607	ROBUST_ANOVA_HC3_EMMEANS
2025_10_08	NDVI	Infestedtreated - Infesteduntreated	0.0373333	0.0150344	42	2.4832	0.0441982	CLASSIC_ANOVA_TUKEY
2025_10_08	NDVI	Infestedtreated - Noninfested	-0.0286667	0.0150344	42	-1.90674	0.149325	CLASSIC_ANOVA_TUKEY
2025_10_08	NDVI	Infesteduntreated - Noninfested	-0.066	0.0150344	42	-4.38995	0.000217842	CLASSIC_ANOVA_TUKEY
2025_09_15	SOD	Infestedtreated - Infesteduntreated	-0.443333	0.0345033	42	-12.849	9.99201e-16	ROBUST_ANOVA_HC3_EMMEANS
2025_09_15	SOD	Infestedtreated - Noninfested	0.146667	0.0481989	42	3.04295	0.0120404	ROBUST_ANOVA_HC3_EMMEANS
2025_09_15	SOD	Infesteduntreated - Noninfested	0.59	0.0372526	42	15.8378	0	ROBUST_ANOVA_HC3_EMMEANS
2025_10_01	SOD	Infestedtreated - Infesteduntreated	-0.193333	0.029393	42	-6.57754	1.75872e-07	ROBUST_ANOVA_HC3_EMMEANS
2025_10_01	SOD	Infestedtreated - Noninfested	-0.0733333	0.0266624	42	-2.75044	0.0260001	ROBUST_ANOVA_HC3_EMMEANS
2025_10_01	SOD	Infesteduntreated - Noninfested	0.12	0.0169031	42	7.0993	3.14566e-08	ROBUST_ANOVA_HC3_EMMEANS
2025_10_08	SOD	Infestedtreated - Infesteduntreated	-0.05	0.0125085	42	-3.99728	0.000760809	ROBUST_ANOVA_HC3_EMMEANS
2025_10_08	SOD	Infestedtreated - Noninfested	0.106667	0.0145219	42	7.34525	1.40451e-08	ROBUST_ANOVA_HC3_EMMEANS
2025_10_08	SOD	Infesteduntreated - Noninfested	0.156667	0.014869	42	10.5364	6.91114e-13	ROBUST_ANOVA_HC3_EMMEANS
2025_09_15	SPAD	Infestedtreated - Infesteduntreated	-2.33333	2.79873	42	-0.833713	0.793742	ROBUST_ANOVA_HC3_EMMEANS
2025_09_15	SPAD	Infestedtreated - Noninfested	-7.95867	2.18691	42	-3.63923	0.0022271	ROBUST_ANOVA_HC3_EMMEANS
2025_09_15	SPAD	Infesteduntreated - Noninfested	-5.62533	2.49871	42	-2.25129	0.0863615	ROBUST_ANOVA_HC3_EMMEANS
2025_09_24	SPAD	Infestedtreated - Infesteduntreated	1.264	3.04077	42	0.415684	0.967158	ROBUST_ANOVA_HC3_EMMEANS
2025_09_24	SPAD	Infestedtreated - Noninfested	3.068	2.7002	42	1.13621	0.598558	ROBUST_ANOVA_HC3_EMMEANS
2025_09_24	SPAD	Infesteduntreated - Noninfested	1.804	2.81811	42	0.640145	0.893204	ROBUST_ANOVA_HC3_EMMEANS
2025_10_01	SPAD	Infestedtreated - Infesteduntreated	-0.185333	2.99259	42	-0.0619307	0.999882	ROBUST_ANOVA_HC3_EMMEANS
2025_10_01	SPAD	Infestedtreated - Noninfested	0.02	2.78817	42	0.00717316	1	ROBUST_ANOVA_HC3_EMMEANS
2025_10_01	SPAD	Infesteduntreated - Noninfested	0.205333	2.83127	42	0.0725234	0.99981	ROBUST_ANOVA_HC3_EMMEANS
2025_10_08	SPAD	Infestedtreated - Infesteduntreated	-1.96733	2.91371	42	-0.675198	0.877422	ROBUST_ANOVA_HC3_EMMEANS
2025_10_08	SPAD	Infestedtreated - Noninfested	-2.34667	2.79351	42	-0.840044	0.790035	ROBUST_ANOVA_HC3_EMMEANS
2025_10_08	SPAD	Infesteduntreated - Noninfested	-0.379333	3.04706	42	-0.124492	0.999045	ROBUST_ANOVA_HC3_EMMEANS
2025_09_15	Sucrose	Infestedtreated - Infesteduntreated	5.08667	10.724	42	0.474328	0.952453	ROBUST_ANOVA_HC3_EMMEANS
2025_09_15	Sucrose	Infestedtreated - Noninfested	17.4567	8.91814	42	1.95743	0.161341	ROBUST_ANOVA_HC3_EMMEANS
2025_09_15	Sucrose	Infesteduntreated - Noninfested	12.37	7.27981	42	1.69922	0.262889	ROBUST_ANOVA_HC3_EMMEANS
2025_09_24	Sucrose	Infestedtreated - Infesteduntreated	21.6413	7.76281	42	2.78782	0.0236222	ROBUST_ANOVA_HC3_EMMEANS
2025_09_24	Sucrose	Infestedtreated - Noninfested	-16.7673	7.61455	42	-2.20201	0.0963541	ROBUST_ANOVA_HC3_EMMEANS
2025_09_24	Sucrose	Infesteduntreated - Noninfested	-38.4087	7.09365	42	-5.41451	8.23937e-06	ROBUST_ANOVA_HC3_EMMEANS
2025_10_01	Sucrose	Infestedtreated - Infesteduntreated	-3.78333	5.6605	42	-0.668374	0.880579	ROBUST_ANOVA_HC3_EMMEANS
2025_10_01	Sucrose	Infestedtreated - Noninfested	-10.1833	6.18958	42	-1.64524	0.288799	ROBUST_ANOVA_HC3_EMMEANS
2025_10_01	Sucrose	Infesteduntreated - Noninfested	-6.4	4.41286	42	-1.45031	0.395363	ROBUST_ANOVA_HC3_EMMEANS
2025_10_08	Sucrose	Infestedtreated - Infesteduntreated	59.4313	5.11814	42	11.6119	3.23075e-14	ROBUST_ANOVA_HC3_EMMEANS
2025_10_08	Sucrose	Infestedtreated - Noninfested	64.074	3.0433	42	21.0541	0	ROBUST_ANOVA_HC3_EMMEANS
2025_10_08	Sucrose	Infesteduntreated - Noninfested	4.64267	4.2483	42	1.09283	0.627835	ROBUST_ANOVA_HC3_EMMEANS

## Sheet: Letters
Date	Parameter	Treatment	emmean	SE	df	lower.CL	upper.CL	letters	model	MonoLetter
2025_09_15	APX	Infestedtreated	-0.363333	0.0166497	42	-0.404736	-0.32193	a	ROBUST_ANOVA_HC3_EMMEANS
2025_09_15	APX	Noninfested	1.11022e-16	0.00597614	42	-0.0148609	0.0148609	b	ROBUST_ANOVA_HC3_EMMEANS
2025_09_15	APX	Infesteduntreated	0.203333	0.0124403	42	0.172398	0.234269	a	ROBUST_ANOVA_HC3_EMMEANS
2025_10_01	APX	Infestedtreated	-0.0733333	0.0272304	42	-0.141048	-0.00561916	a	ROBUST_ANOVA_HC3_EMMEANS
2025_10_01	APX	Noninfested	9.71445e-17	0.0478091	42	-0.118887	0.118887	a	ROBUST_ANOVA_HC3_EMMEANS
2025_10_01	APX	Infesteduntreated	0.383333	0.0197346	42	0.334259	0.432408	b	ROBUST_ANOVA_HC3_EMMEANS
2025_10_08	APX	Noninfested	-2.22045e-16	0.00814411	42	-0.020252	0.020252	a	ROBUST_ANOVA_HC3_EMMEANS
2025_10_08	APX	Infestedtreated	0.263333	0.00793254	42	0.243607	0.283059	b	ROBUST_ANOVA_HC3_EMMEANS
2025_10_08	APX	Infesteduntreated	0.28	0.00814411	42	0.259748	0.300252	b	ROBUST_ANOVA_HC3_EMMEANS
2025_09_15	CAT	Infestedtreated	-0.256667	0.057336	42	-0.399245	-0.114089	a	ROBUST_ANOVA_HC3_EMMEANS
2025_09_15	CAT	Noninfested	1.66533e-16	0.010351	42	-0.0257399	0.0257399	b	ROBUST_ANOVA_HC3_EMMEANS
2025_09_15	CAT	Infesteduntreated	0.37	0.0215473	42	0.316418	0.423582	a	ROBUST_ANOVA_HC3_EMMEANS
2025_10_01	CAT	Infestedtreated	-0.05	0.00677631	42	-0.0668507	-0.0331493	a	ROBUST_ANOVA_HC3_EMMEANS
2025_10_01	CAT	Noninfested	4.85723e-17	0.0184888	42	-0.0459763	0.0459763	b	ROBUST_ANOVA_HC3_EMMEANS
2025_10_01	CAT	Infesteduntreated	0.22	0.0112938	42	0.191915	0.248085	a	ROBUST_ANOVA_HC3_EMMEANS
2025_10_08	CAT	Infestedtreated	-0.0866667	0.0169533	42	-0.128825	-0.0445087	a	ROBUST_ANOVA_HC3_EMMEANS
2025_10_08	CAT	Noninfested	4.16334e-17	0.0125763	42	-0.0312736	0.0312736	b	ROBUST_ANOVA_HC3_EMMEANS
2025_10_08	CAT	Infesteduntreated	0.236667	0.0153751	42	0.198433	0.2749	a	ROBUST_ANOVA_HC3_EMMEANS
2025_09_15	DHAR	Noninfested	0.00333333	0.0269479	42	-0.0636783	0.070345	a	ROBUST_ANOVA_HC3_EMMEANS
2025_09_15	DHAR	Infestedtreated	0.206667	0.0160251	42	0.166817	0.246516	b	ROBUST_ANOVA_HC3_EMMEANS
2025_09_15	DHAR	Infesteduntreated	0.51	0.00451754	42	0.498766	0.521234	a	ROBUST_ANOVA_HC3_EMMEANS
2025_10_01	DHAR	Infestedtreated	-0.153333	0.0146965	42	-0.189879	-0.116787	a	ROBUST_ANOVA_HC3_EMMEANS
2025_10_01	DHAR	Noninfested	0.00333333	0.0115911	42	-0.0254904	0.032157	b	ROBUST_ANOVA_HC3_EMMEANS
2025_10_01	DHAR	Infesteduntreated	0.153333	0.0248807	42	0.0914623	0.215204	a	ROBUST_ANOVA_HC3_EMMEANS
2025_10_08	DHAR	Infestedtreated	-0.0866667	0.00855156	42	-0.107932	-0.0654014	a	ROBUST_ANOVA_HC3_EMMEANS
2025_10_08	DHAR	Noninfested	-0.00333333	0.00855156	42	-0.0245986	0.0179319	b	ROBUST_ANOVA_HC3_EMMEANS
2025_10_08	DHAR	Infesteduntreated	0.153333	0.00940401	42	0.129948	0.176718	a	ROBUST_ANOVA_HC3_EMMEANS
2025_09_15	Dry_weight	Noninfested	0.183333	0.0026082	42	0.176847	0.189819	a	ROBUST_ANOVA_HC3_EMMEANS
2025_09_15	Dry_weight	Infestedtreated	0.183333	0.00568445	42	0.169198	0.197469	a	ROBUST_ANOVA_HC3_EMMEANS
2025_09_15	Dry_weight	Infesteduntreated	0.216667	0.00568445	42	0.202531	0.230802	b	ROBUST_ANOVA_HC3_EMMEANS
2025_09_24	Dry_weight	Noninfested	0.173333	0.004702	42	0.161641	0.185026	a	ROBUST_ANOVA_HC3_EMMEANS
2025_09_24	Dry_weight	Infestedtreated	0.18	0.0039123	42	0.170271	0.189729	a	ROBUST_ANOVA_HC3_EMMEANS
2025_09_24	Dry_weight	Infesteduntreated	0.2	0.00451754	42	0.188766	0.211234	b	ROBUST_ANOVA_HC3_EMMEANS
2025_10_01	Dry_weight	Noninfested	0.193333	0.0013041	42	0.19009	0.196576	a	ROBUST_ANOVA_HC3_EMMEANS
2025_10_01	Dry_weight	Infesteduntreated	0.196667	0.0013041	42	0.193424	0.19991	a	ROBUST_ANOVA_HC3_EMMEANS
2025_10_01	Dry_weight	Infestedtreated	0.203333	0.0013041	42	0.20009	0.206576	b	ROBUST_ANOVA_HC3_EMMEANS
2025_10_08	Dry_weight	Infestedtreated	0.196667	0.00125988				a	KRUSKAL_DUNN_FALLBACK	a
2025_10_08	Dry_weight	Infesteduntreated	0.22	0				b	KRUSKAL_DUNN_FALLBACK	b
2025_10_08	Dry_weight	Noninfested	0.173333	0.00125988				c	KRUSKAL_DUNN_FALLBACK	c
2025_09_15	FRAP	Noninfested	14.1	0.202346	42	13.5968	14.6032	a	ROBUST_ANOVA_HC3_EMMEANS
2025_09_15	FRAP	Infestedtreated	19.702	0.264076	42	19.0453	20.3587	b	ROBUST_ANOVA_HC3_EMMEANS
2025_09_15	FRAP	Infesteduntreated	25.472	0.196913	42	24.9823	25.9617	a	ROBUST_ANOVA_HC3_EMMEANS
2025_09_24	FRAP	Noninfested	13.944	0.138039	42	13.6007	14.2873	a	ROBUST_ANOVA_HC3_EMMEANS
2025_09_24	FRAP	Infestedtreated	16.95	0.268402	42	16.2826	17.6174	b	ROBUST_ANOVA_HC3_EMMEANS
2025_09_24	FRAP	Infesteduntreated	20.954	0.375673	42	20.0198	21.8882	a	ROBUST_ANOVA_HC3_EMMEANS
2025_10_01	FRAP	Noninfested	11.308	0.317849	42	10.5176	12.0984	a	ROBUST_ANOVA_HC3_EMMEANS
2025_10_01	FRAP	Infestedtreated	12.0767	0.227434	42	11.5111	12.6422	a	ROBUST_ANOVA_HC3_EMMEANS
2025_10_01	FRAP	Infesteduntreated	15.072	0.211528	42	14.546	15.598	b	ROBUST_ANOVA_HC3_EMMEANS
2025_10_08	FRAP	Noninfested	10.386	0.354101	42	9.50545	11.2665	a	ROBUST_ANOVA_HC3_EMMEANS
2025_10_08	FRAP	Infesteduntreated	12.63	0.0880051	42	12.4112	12.8488	b	ROBUST_ANOVA_HC3_EMMEANS
2025_10_08	FRAP	Infestedtreated	13.9013	0.521591	42	12.6043	15.1984	b	ROBUST_ANOVA_HC3_EMMEANS
2025_09_15	Fructose	Noninfested	3070.77	3177.25	42	-4830.13	10971.7	a	ROBUST_ANOVA_HC3_EMMEANS
2025_09_15	Fructose	Infestedtreated	12274.4	5630.23	42	-1726.36	26275.1	a	ROBUST_ANOVA_HC3_EMMEANS
2025_09_15	Fructose	Infesteduntreated	12275.9	5630.9	42	-1726.5	26278.3	a	ROBUST_ANOVA_HC3_EMMEANS
2025_09_24	Fructose	Infestedtreated	33759.3	5440.66				a	KRUSKAL_DUNN_FALLBACK_AFTER_HC3_ERROR	a
2025_09_24	Fructose	Infesteduntreated	1.48	0.0311372				b	KRUSKAL_DUNN_FALLBACK_AFTER_HC3_ERROR	b
2025_09_24	Fructose	Noninfested	15359.9	5804.64				a	KRUSKAL_DUNN_FALLBACK_AFTER_HC3_ERROR	a
2025_10_01	Fructose	Infestedtreated	12276.7	5440.32				a	KRUSKAL_DUNN_FALLBACK_AFTER_HC3_ERROR	a
2025_10_01	Fructose	Infesteduntreated	1.514	0.0316198				b	KRUSKAL_DUNN_FALLBACK_AFTER_HC3_ERROR	b
2025_10_01	Fructose	Noninfested	33759.5	5440.6				a	KRUSKAL_DUNN_FALLBACK_AFTER_HC3_ERROR	a
2025_10_08	Fructose	Infestedtreated	27618.7	6026.65				a	KRUSKAL_DUNN_FALLBACK_AFTER_HC3_ERROR	a
2025_10_08	Fructose	Infesteduntreated	1.65133	0.153359				a	KRUSKAL_DUNN_FALLBACK_AFTER_HC3_ERROR	a
2025_10_08	Fructose	Noninfested	12281.8	5442.56				a	KRUSKAL_DUNN_FALLBACK_AFTER_HC3_ERROR	a
2025_09_15	GPX	Noninfested	-2.22045e-16	0.022924	42	-0.0570053	0.0570053	a	ROBUST_ANOVA_HC3_EMMEANS
2025_09_15	GPX	Infestedtreated	0.273333	0.0163403	42	0.2327	0.313967	b	ROBUST_ANOVA_HC3_EMMEANS
2025_09_15	GPX	Infesteduntreated	0.326667	0.023726	42	0.267667	0.385666	b	ROBUST_ANOVA_HC3_EMMEANS
2025_10_01	GPX	Noninfested	-6.66134e-16	0.0274791	42	-0.0683326	0.0683326	a	ROBUST_ANOVA_HC3_EMMEANS
2025_10_01	GPX	Infesteduntreated	0.48	0.0125763	42	0.448726	0.511274	b	ROBUST_ANOVA_HC3_EMMEANS
2025_10_01	GPX	Infestedtreated	0.516667	0.0158651	42	0.477215	0.556119	b	ROBUST_ANOVA_HC3_EMMEANS
2025_10_08	GPX	Noninfested	-4.44089e-16	0.0196915	42	-0.048967	0.048967	a	ROBUST_ANOVA_HC3_EMMEANS
2025_10_08	GPX	Infesteduntreated	0.293333	0.00652051	42	0.277119	0.309548	b	ROBUST_ANOVA_HC3_EMMEANS
2025_10_08	GPX	Infestedtreated	0.43	0.0137396	42	0.395834	0.464166	a	ROBUST_ANOVA_HC3_EMMEANS
2025_09_15	GR	Infesteduntreated	-0.13	0.00597614	42	-0.144861	-0.115139	a	ROBUST_ANOVA_HC3_EMMEANS
2025_09_15	GR	Infestedtreated	-0.08	0.0234738	42	-0.138373	-0.0216274	a	ROBUST_ANOVA_HC3_EMMEANS
2025_09_15	GR	Noninfested	2.77556e-17	0.0176416	42	-0.0438694	0.0438694	b	ROBUST_ANOVA_HC3_EMMEANS
2025_10_01	GR	Infesteduntreated	-0.67	0.0274791	42	-0.738333	-0.601667	a	ROBUST_ANOVA_HC3_EMMEANS
2025_10_01	GR	Infestedtreated	-0.333333	0.0166497	42	-0.374736	-0.29193	b	ROBUST_ANOVA_HC3_EMMEANS
2025_10_01	GR	Noninfested	0	0.00597614	42	-0.0148609	0.0148609	a	ROBUST_ANOVA_HC3_EMMEANS
2025_10_08	GR	Infesteduntreated	-0.73	0.00597614	42	-0.744861	-0.715139	a	ROBUST_ANOVA_HC3_EMMEANS
2025_10_08	GR	Infestedtreated	-0.343333	0.0172516	42	-0.386233	-0.300434	b	ROBUST_ANOVA_HC3_EMMEANS
2025_10_08	GR	Noninfested	1.11022e-16	0.00782461	42	-0.0194575	0.0194575	a	ROBUST_ANOVA_HC3_EMMEANS
2025_09_15	Glucose	Infestedtreated	6155.81	4338.16	42	-4631.93	16943.6	a	ROBUST_ANOVA_HC3_EMMEANS
2025_09_15	Glucose	Infesteduntreated	12283.4	5633.81	42	-1726.21	26293.1	a	ROBUST_ANOVA_HC3_EMMEANS
2025_09_15	Glucose	Noninfested	18467.2	6255.24	42	2912.28	34022.2	a	ROBUST_ANOVA_HC3_EMMEANS
2025_09_24	Glucose	Infesteduntreated	18447.9	6249.28	42	2907.79	33988.1	a	ROBUST_ANOVA_HC3_EMMEANS
2025_09_24	Glucose	Infestedtreated	18460.4	6253.09	42	2910.77	34010	a	ROBUST_ANOVA_HC3_EMMEANS
2025_09_24	Glucose	Noninfested	21545.7	6370.56	42	5703.95	37387.4	a	ROBUST_ANOVA_HC3_EMMEANS
2025_10_01	Glucose	Infesteduntreated	12285.1	5634.7	42	-1726.75	26297	a	ROBUST_ANOVA_HC3_EMMEANS
2025_10_01	Glucose	Noninfested	21564.1	6375.71	42	5709.54	37418.6	a	ROBUST_ANOVA_HC3_EMMEANS
2025_10_01	Glucose	Infestedtreated	27700	6255.78	42	12143.7	43256.3	a	ROBUST_ANOVA_HC3_EMMEANS
2025_10_08	Glucose	Infestedtreated	21535.8	6151.45				a	KRUSKAL_DUNN_FALLBACK_AFTER_HC3_ERROR	a
2025_10_08	Glucose	Infesteduntreated	2.71	0.0432049				b	KRUSKAL_DUNN_FALLBACK_AFTER_HC3_ERROR	b
2025_10_08	Glucose	Noninfested	12310.9	5454.14				a	KRUSKAL_DUNN_FALLBACK_AFTER_HC3_ERROR	a
2025_09_15	MDA	Noninfested	558.067	4.92863	42	545.811	570.323	a	ROBUST_ANOVA_HC3_EMMEANS
2025_09_15	MDA	Infestedtreated	652.517	14.0939	42	617.469	687.564	b	ROBUST_ANOVA_HC3_EMMEANS
2025_09_15	MDA	Infesteduntreated	1325.81	3.78581	42	1316.39	1335.22	a	ROBUST_ANOVA_HC3_EMMEANS
2025_09_24	MDA	Noninfested	475.803	0.631185	42	474.234	477.373	a	ROBUST_ANOVA_HC3_EMMEANS
2025_09_24	MDA	Infestedtreated	567.683	0.607711	42	566.172	569.195	b	ROBUST_ANOVA_HC3_EMMEANS
2025_09_24	MDA	Infesteduntreated	979.033	2.27577	42	973.374	984.693	a	ROBUST_ANOVA_HC3_EMMEANS
2025_10_01	MDA	Infestedtreated	364.517	4.13766	42	354.227	374.806	a	ROBUST_ANOVA_HC3_EMMEANS
2025_10_01	MDA	Noninfested	411.29	7.16665	42	393.469	429.111	b	ROBUST_ANOVA_HC3_EMMEANS
2025_10_01	MDA	Infesteduntreated	500.003	2.27577	42	494.344	505.663	a	ROBUST_ANOVA_HC3_EMMEANS
2025_10_08	MDA	Noninfested	316.133	0.631185	42	314.564	317.703	a	ROBUST_ANOVA_HC3_EMMEANS
2025_10_08	MDA	Infesteduntreated	387.097	5.78363	42	372.714	401.479	b	ROBUST_ANOVA_HC3_EMMEANS
2025_10_08	MDA	Infestedtreated	488.71	1.89356	42	484.001	493.419	a	ROBUST_ANOVA_HC3_EMMEANS
2025_09_15	MDAR	Infestedtreated	-0.02	0.0429166	42	-0.126721	0.0867212	a	ROBUST_ANOVA_HC3_EMMEANS
2025_09_15	MDAR	Noninfested	-1.00614e-16	0.0273861	42	-0.0681013	0.0681013	a	ROBUST_ANOVA_HC3_EMMEANS
2025_09_15	MDAR	Infesteduntreated	0.816667	0.0241523	42	0.756607	0.876726	b	ROBUST_ANOVA_HC3_EMMEANS
2025_10_01	MDAR	Infestedtreated	-0.258667	0.022312	42	-0.31415	-0.203183	a	ROBUST_ANOVA_HC3_EMMEANS
2025_10_01	MDAR	Noninfested	-5.55112e-17	0.00814411	42	-0.020252	0.020252	b	ROBUST_ANOVA_HC3_EMMEANS
2025_10_01	MDAR	Infesteduntreated	0.136667	0.0150396	42	0.0992675	0.174066	a	ROBUST_ANOVA_HC3_EMMEANS
2025_10_08	MDAR	Infestedtreated	-0.156667	0.0226253	42	-0.212929	-0.100404	a	ROBUST_ANOVA_HC3_EMMEANS
2025_10_08	MDAR	Noninfested	8.32667e-17	0.00677631	42	-0.0168507	0.0168507	b	ROBUST_ANOVA_HC3_EMMEANS
2025_10_08	MDAR	Infesteduntreated	0.21	0.0180702	42	0.165065	0.254935	a	ROBUST_ANOVA_HC3_EMMEANS
2025_09_15	NDVI	Infestedtreated	0.592667	0.0100238	42	0.56774	0.617593	a	ROBUST_ANOVA_HC3_EMMEANS
2025_09_15	NDVI	Infesteduntreated	0.610667	0.0055757	42	0.596802	0.624532	a	ROBUST_ANOVA_HC3_EMMEANS
2025_09_15	NDVI	Noninfested	0.648667	0.00826022	42	0.628126	0.669207	b	ROBUST_ANOVA_HC3_EMMEANS
2025_09_24	NDVI	Infesteduntreated	0.598	0.0168487	42	0.556102	0.639898	a	ROBUST_ANOVA_HC3_EMMEANS
2025_09_24	NDVI	Infestedtreated	0.61	0.0109731	42	0.582713	0.637287	a	ROBUST_ANOVA_HC3_EMMEANS
2025_09_24	NDVI	Noninfested	0.647333	0.00566647	42	0.633242	0.661424	b	ROBUST_ANOVA_HC3_EMMEANS
2025_10_01	NDVI	Infesteduntreated	0.572	0.0140044	42	0.537175	0.606825	a	ROBUST_ANOVA_HC3_EMMEANS
2025_10_01	NDVI	Infestedtreated	0.611333	0.014065	42	0.576358	0.646309	ab	ROBUST_ANOVA_HC3_EMMEANS
2025_10_01	NDVI	Noninfested	0.642667	0.00738633	42	0.624299	0.661034	b	ROBUST_ANOVA_HC3_EMMEANS
2025_10_08	NDVI	Infesteduntreated	0.559333	0.0106309	42	0.532897	0.585769	a	CLASSIC_ANOVA_TUKEY
2025_10_08	NDVI	Infestedtreated	0.596667	0.0106309	42	0.570231	0.623103	b	CLASSIC_ANOVA_TUKEY
2025_10_08	NDVI	Noninfested	0.625333	0.0106309	42	0.598897	0.651769	b	CLASSIC_ANOVA_TUKEY
2025_09_15	SOD	Noninfested	-1.66533e-16	0.0354994	42	-0.0882766	0.0882766	a	ROBUST_ANOVA_HC3_EMMEANS
2025_09_15	SOD	Infestedtreated	0.146667	0.0326025	42	0.0655936	0.22774	b	ROBUST_ANOVA_HC3_EMMEANS
2025_09_15	SOD	Infesteduntreated	0.59	0.0112938	42	0.561915	0.618085	a	ROBUST_ANOVA_HC3_EMMEANS
2025_10_01	SOD	Infestedtreated	-0.0733333	0.0253881	42	-0.136466	-0.0102004	a	ROBUST_ANOVA_HC3_EMMEANS
2025_10_01	SOD	Noninfested	4.16334e-17	0.00814411	42	-0.020252	0.020252	b	ROBUST_ANOVA_HC3_EMMEANS
2025_10_01	SOD	Infesteduntreated	0.12	0.0148117	42	0.0831675	0.156832	a	ROBUST_ANOVA_HC3_EMMEANS
2025_10_08	SOD	Noninfested	-1.80411e-16	0.0117369	42	-0.0291863	0.0291863	a	ROBUST_ANOVA_HC3_EMMEANS
2025_10_08	SOD	Infestedtreated	0.106667	0.00855156	42	0.0854014	0.127932	b	ROBUST_ANOVA_HC3_EMMEANS
2025_10_08	SOD	Infesteduntreated	0.156667	0.00912871	42	0.133966	0.179367	a	ROBUST_ANOVA_HC3_EMMEANS
2025_09_15	SPAD	Infestedtreated	45.32	1.78492	42	40.8814	49.7586	a	ROBUST_ANOVA_HC3_EMMEANS
2025_09_15	SPAD	Infesteduntreated	47.6533	2.15567	42	42.2928	53.0139	ab	ROBUST_ANOVA_HC3_EMMEANS
2025_09_15	SPAD	Noninfested	53.2787	1.26358	42	50.1365	56.4208	b	ROBUST_ANOVA_HC3_EMMEANS
2025_09_24	SPAD	Noninfested	45.1	1.73011	42	40.7977	49.4023	a	ROBUST_ANOVA_HC3_EMMEANS
2025_09_24	SPAD	Infesteduntreated	46.904	2.22452	42	41.3723	52.4357	a	ROBUST_ANOVA_HC3_EMMEANS
2025_09_24	SPAD	Infestedtreated	48.168	2.07312	42	43.0128	53.3232	a	ROBUST_ANOVA_HC3_EMMEANS
2025_10_01	SPAD	Noninfested	47.2487	1.84856	42	42.6518	51.8455	a	ROBUST_ANOVA_HC3_EMMEANS
2025_10_01	SPAD	Infestedtreated	47.2687	2.08727	42	42.0782	52.4591	a	ROBUST_ANOVA_HC3_EMMEANS
2025_10_01	SPAD	Infesteduntreated	47.454	2.1445	42	42.1212	52.7868	a	ROBUST_ANOVA_HC3_EMMEANS
2025_10_08	SPAD	Infestedtreated	46.372	1.87201	42	41.7169	51.0271	a	ROBUST_ANOVA_HC3_EMMEANS
2025_10_08	SPAD	Infesteduntreated	48.3393	2.23278	42	42.7871	53.8916	a	ROBUST_ANOVA_HC3_EMMEANS
2025_10_08	SPAD	Noninfested	48.7187	2.07346	42	43.5626	53.8748	a	ROBUST_ANOVA_HC3_EMMEANS
2025_09_15	Sucrose	Noninfested	292.797	2.96021	42	285.436	300.159	a	ROBUST_ANOVA_HC3_EMMEANS
2025_09_15	Sucrose	Infesteduntreated	305.167	6.65078	42	288.629	321.706	a	ROBUST_ANOVA_HC3_EMMEANS
2025_09_15	Sucrose	Infestedtreated	310.254	8.41251	42	289.335	331.173	a	ROBUST_ANOVA_HC3_EMMEANS
2025_09_24	Sucrose	Infesteduntreated	285.371	5.12834	42	272.619	298.124	a	ROBUST_ANOVA_HC3_EMMEANS
2025_09_24	Sucrose	Infestedtreated	307.013	5.82764	42	292.521	321.504	b	ROBUST_ANOVA_HC3_EMMEANS
2025_09_24	Sucrose	Noninfested	323.78	4.90102	42	311.593	335.967	b	ROBUST_ANOVA_HC3_EMMEANS
2025_10_01	Sucrose	Infestedtreated	300.394	5.04375	42	287.852	312.936	a	ROBUST_ANOVA_HC3_EMMEANS
2025_10_01	Sucrose	Infesteduntreated	304.177	2.56941	42	297.788	310.567	a	ROBUST_ANOVA_HC3_EMMEANS
2025_10_01	Sucrose	Noninfested	310.577	3.58768	42	301.656	319.499	a	ROBUST_ANOVA_HC3_EMMEANS
2025_10_08	Sucrose	Noninfested	281.639	0.746452	42	279.782	283.495	a	ROBUST_ANOVA_HC3_EMMEANS
2025_10_08	Sucrose	Infesteduntreated	286.281	4.1822	42	275.881	296.681	a	ROBUST_ANOVA_HC3_EMMEANS
2025_10_08	Sucrose	Infestedtreated	345.713	2.95034	42	338.376	353.049	b	ROBUST_ANOVA_HC3_EMMEANS

## Sheet: Summary_with_letters
Date	Parameter	Treatment	n	mean	sd	se	min	max	letters	model
2025_09_15	APX	Infestedtreated	15	-0.363333	0.0622973	0.0160851	-0.42	-0.28	a	ROBUST_ANOVA_HC3_EMMEANS
2025_09_15	APX	Infesteduntreated	15	0.203333	0.0465475	0.0120185	0.15	0.26	a	ROBUST_ANOVA_HC3_EMMEANS
2025_09_15	APX	Noninfested	15	5.78354e-19	0.0223607	0.0057735	-0.03	0.02	b	ROBUST_ANOVA_HC3_EMMEANS
2025_10_01	APX	Infestedtreated	15	-0.0733333	0.101887	0.0263071	-0.2	0.04	a	ROBUST_ANOVA_HC3_EMMEANS
2025_10_01	APX	Infesteduntreated	15	0.383333	0.0738402	0.0190655	0.31	0.48	b	ROBUST_ANOVA_HC3_EMMEANS
2025_10_01	APX	Noninfested	15	4.62683e-18	0.178885	0.046188	-0.24	0.16	a	ROBUST_ANOVA_HC3_EMMEANS
2025_10_08	APX	Infestedtreated	15	0.263333	0.0296808	0.00766356	0.23	0.3	b	ROBUST_ANOVA_HC3_EMMEANS
2025_10_08	APX	Infesteduntreated	15	0.28	0.0304725	0.00786796	0.24	0.31	b	ROBUST_ANOVA_HC3_EMMEANS
2025_10_08	APX	Noninfested	15	5.77902e-19	0.0304725	0.00786796	-0.03	0.04	a	ROBUST_ANOVA_HC3_EMMEANS
2025_09_15	CAT	Infestedtreated	15	-0.256667	0.214532	0.0553918	-0.54	-0.05	a	ROBUST_ANOVA_HC3_EMMEANS
2025_09_15	CAT	Infesteduntreated	15	0.37	0.0806226	0.0208167	0.27	0.46	a	ROBUST_ANOVA_HC3_EMMEANS
2025_09_15	CAT	Noninfested	15	-5.77112e-19	0.0387298	0.01	-0.05	0.04	b	ROBUST_ANOVA_HC3_EMMEANS
2025_10_01	CAT	Infestedtreated	15	-0.05	0.0253546	0.00654654	-0.08	-0.02	a	ROBUST_ANOVA_HC3_EMMEANS
2025_10_01	CAT	Infesteduntreated	15	0.22	0.0422577	0.0109109	0.17	0.27	a	ROBUST_ANOVA_HC3_EMMEANS
2025_10_01	CAT	Noninfested	15	-3.46945e-18	0.0691789	0.0178619	-0.07	0.09	b	ROBUST_ANOVA_HC3_EMMEANS
2025_10_08	CAT	Infestedtreated	15	-0.0866667	0.0634335	0.0163785	-0.16	-0.01	a	ROBUST_ANOVA_HC3_EMMEANS
2025_10_08	CAT	Infesteduntreated	15	0.236667	0.0575285	0.0148538	0.16	0.29	a	ROBUST_ANOVA_HC3_EMMEANS
2025_10_08	CAT	Noninfested	15	1.73472e-18	0.0470562	0.0121499	-0.06	0.05	b	ROBUST_ANOVA_HC3_EMMEANS
2025_09_15	DHAR	Infestedtreated	15	0.206667	0.0599603	0.0154817	0.13	0.27	b	ROBUST_ANOVA_HC3_EMMEANS
2025_09_15	DHAR	Infesteduntreated	15	0.51	0.0169031	0.00436436	0.49	0.53	a	ROBUST_ANOVA_HC3_EMMEANS
2025_09_15	DHAR	Noninfested	15	0.00333333	0.10083	0.0260342	-0.08	0.14	a	ROBUST_ANOVA_HC3_EMMEANS
2025_10_01	DHAR	Infestedtreated	15	-0.153333	0.0549892	0.0141981	-0.22	-0.09	a	ROBUST_ANOVA_HC3_EMMEANS
2025_10_01	DHAR	Infesteduntreated	15	0.153333	0.0930949	0.024037	0.08	0.28	a	ROBUST_ANOVA_HC3_EMMEANS
2025_10_01	DHAR	Noninfested	15	0.00333333	0.0433699	0.0111981	-0.04	0.06	b	ROBUST_ANOVA_HC3_EMMEANS
2025_10_08	DHAR	Infestedtreated	15	-0.0866667	0.031997	0.0082616	-0.13	-0.06	a	ROBUST_ANOVA_HC3_EMMEANS
2025_10_08	DHAR	Infesteduntreated	15	0.153333	0.0351866	0.00908514	0.12	0.2	a	ROBUST_ANOVA_HC3_EMMEANS
2025_10_08	DHAR	Noninfested	15	-0.00333333	0.031997	0.0082616	-0.03	0.04	b	ROBUST_ANOVA_HC3_EMMEANS
2025_09_15	Dry_weight	Infestedtreated	15	0.183333	0.0212692	0.0054917	0.16	0.21	a	ROBUST_ANOVA_HC3_EMMEANS
2025_09_15	Dry_weight	Infesteduntreated	15	0.216667	0.0212692	0.0054917	0.19	0.24	b	ROBUST_ANOVA_HC3_EMMEANS
2025_09_15	Dry_weight	Noninfested	15	0.183333	0.009759	0.00251976	0.17	0.19	a	ROBUST_ANOVA_HC3_EMMEANS
2025_09_24	Dry_weight	Infestedtreated	15	0.18	0.0146385	0.00377964	0.16	0.19	a	ROBUST_ANOVA_HC3_EMMEANS
2025_09_24	Dry_weight	Infesteduntreated	15	0.2	0.0169031	0.00436436	0.18	0.22	b	ROBUST_ANOVA_HC3_EMMEANS
2025_09_24	Dry_weight	Noninfested	15	0.173333	0.0175933	0.00454257	0.15	0.19	a	ROBUST_ANOVA_HC3_EMMEANS
2025_10_01	Dry_weight	Infestedtreated	15	0.203333	0.0048795	0.00125988	0.2	0.21	b	ROBUST_ANOVA_HC3_EMMEANS
2025_10_01	Dry_weight	Infesteduntreated	15	0.196667	0.0048795	0.00125988	0.19	0.2	a	ROBUST_ANOVA_HC3_EMMEANS
2025_10_01	Dry_weight	Noninfested	15	0.193333	0.0048795	0.00125988	0.19	0.2	a	ROBUST_ANOVA_HC3_EMMEANS
2025_10_08	Dry_weight	Infestedtreated	15	0.196667	0.0048795	0.00125988	0.19	0.2	a	KRUSKAL_DUNN_FALLBACK
2025_10_08	Dry_weight	Infesteduntreated	15	0.22	0	0	0.22	0.22	b	KRUSKAL_DUNN_FALLBACK
2025_10_08	Dry_weight	Noninfested	15	0.173333	0.0048795	0.00125988	0.17	0.18	c	KRUSKAL_DUNN_FALLBACK
2025_09_15	FRAP	Infestedtreated	15	19.702	0.98808	0.255121	18.34	21.3	b	ROBUST_ANOVA_HC3_EMMEANS
2025_09_15	FRAP	Infesteduntreated	15	25.472	0.736781	0.190236	24.49	26.71	a	ROBUST_ANOVA_HC3_EMMEANS
2025_09_15	FRAP	Noninfested	15	14.1	0.757109	0.195485	12.96	15.19	a	ROBUST_ANOVA_HC3_EMMEANS
2025_09_24	FRAP	Infestedtreated	15	16.95	1.00427	0.259301	15.52	18.14	b	ROBUST_ANOVA_HC3_EMMEANS
2025_09_24	FRAP	Infesteduntreated	15	20.954	1.40564	0.362935	19.01	22.55	a	ROBUST_ANOVA_HC3_EMMEANS
2025_09_24	FRAP	Noninfested	15	13.944	0.516496	0.133359	13.27	14.63	a	ROBUST_ANOVA_HC3_EMMEANS
2025_10_01	FRAP	Infestedtreated	15	12.0767	0.85098	0.219722	11.13	13.29	a	ROBUST_ANOVA_HC3_EMMEANS
2025_10_01	FRAP	Infesteduntreated	15	15.072	0.791465	0.204355	13.77	16.01	b	ROBUST_ANOVA_HC3_EMMEANS
2025_10_01	FRAP	Noninfested	15	11.308	1.18928	0.307071	10.48	13.53	a	ROBUST_ANOVA_HC3_EMMEANS
2025_10_08	FRAP	Infestedtreated	15	13.9013	1.95161	0.503905	10	16.63	b	ROBUST_ANOVA_HC3_EMMEANS
2025_10_08	FRAP	Infesteduntreated	15	12.63	0.329285	0.085021	12.06	12.94	b	ROBUST_ANOVA_HC3_EMMEANS
2025_10_08	FRAP	Noninfested	15	10.386	1.32492	0.342094	9.43	14	a	ROBUST_ANOVA_HC3_EMMEANS
2025_09_15	Fructose	Infestedtreated	15	12274.4	21066.4	5439.32	0.44	46026	a	ROBUST_ANOVA_HC3_EMMEANS
2025_09_15	Fructose	Infesteduntreated	15	12275.9	21068.9	5439.96	1.53	46034	a	ROBUST_ANOVA_HC3_EMMEANS
2025_09_15	Fructose	Noninfested	15	3070.77	11888.2	3069.52	0.31	46044	a	ROBUST_ANOVA_HC3_EMMEANS
2025_09_24	Fructose	Infestedtreated	15	33759.3	21071.6	5440.66	0.84	46044	a	KRUSKAL_DUNN_FALLBACK_AFTER_HC3_ERROR
2025_09_24	Fructose	Infesteduntreated	15	1.48	0.120594	0.0311372	1.32	1.75	b	KRUSKAL_DUNN_FALLBACK_AFTER_HC3_ERROR
2025_09_24	Fructose	Noninfested	15	15359.9	22481.3	5804.64	1.91	46078	a	KRUSKAL_DUNN_FALLBACK_AFTER_HC3_ERROR
2025_10_01	Fructose	Infestedtreated	15	12276.7	21070.3	5440.32	1.55	46033	a	KRUSKAL_DUNN_FALLBACK_AFTER_HC3_ERROR
2025_10_01	Fructose	Infesteduntreated	15	1.514	0.122463	0.0316198	1.32	1.7	b	KRUSKAL_DUNN_FALLBACK_AFTER_HC3_ERROR
2025_10_01	Fructose	Noninfested	15	33759.5	21071.3	5440.6	1.51	46045	a	KRUSKAL_DUNN_FALLBACK_AFTER_HC3_ERROR
2025_10_08	Fructose	Infestedtreated	15	27618.7	23341.1	6026.65	0.99	46037	a	KRUSKAL_DUNN_FALLBACK_AFTER_HC3_ERROR
2025_10_08	Fructose	Infesteduntreated	15	1.65133	0.593956	0.153359	0.76	2.41	a	KRUSKAL_DUNN_FALLBACK_AFTER_HC3_ERROR
2025_10_08	Fructose	Noninfested	15	12281.8	21079	5442.56	1.6	46053	a	KRUSKAL_DUNN_FALLBACK_AFTER_HC3_ERROR
2025_09_15	GPX	Infestedtreated	15	0.273333	0.06114	0.0157863	0.19	0.32	b	ROBUST_ANOVA_HC3_EMMEANS
2025_09_15	GPX	Infesteduntreated	15	0.326667	0.0887747	0.0229215	0.22	0.43	b	ROBUST_ANOVA_HC3_EMMEANS
2025_09_15	GPX	Noninfested	15	1.15434e-18	0.0857738	0.0221467	-0.09	0.11	a	ROBUST_ANOVA_HC3_EMMEANS
2025_10_01	GPX	Infestedtreated	15	0.516667	0.0593617	0.0153271	0.45	0.59	b	ROBUST_ANOVA_HC3_EMMEANS
2025_10_01	GPX	Infesteduntreated	15	0.48	0.0470562	0.0121499	0.43	0.54	b	ROBUST_ANOVA_HC3_EMMEANS
2025_10_01	GPX	Noninfested	15	-4.62593e-18	0.102817	0.0265474	-0.14	0.08	a	ROBUST_ANOVA_HC3_EMMEANS
2025_10_08	GPX	Infestedtreated	15	0.43	0.0514087	0.0132737	0.36	0.47	a	ROBUST_ANOVA_HC3_EMMEANS
2025_10_08	GPX	Infesteduntreated	15	0.293333	0.0243975	0.00629941	0.26	0.31	b	ROBUST_ANOVA_HC3_EMMEANS
2025_10_08	GPX	Noninfested	15	2.31296e-18	0.0736788	0.0190238	-0.06	0.1	a	ROBUST_ANOVA_HC3_EMMEANS
2025_09_15	GR	Infestedtreated	15	-0.08	0.087831	0.0226779	-0.2	-0.02	a	ROBUST_ANOVA_HC3_EMMEANS
2025_09_15	GR	Infesteduntreated	15	-0.13	0.0223607	0.0057735	-0.15	-0.1	a	ROBUST_ANOVA_HC3_EMMEANS
2025_09_15	GR	Noninfested	15	2.31296e-18	0.0660087	0.0170434	-0.09	0.05	b	ROBUST_ANOVA_HC3_EMMEANS
2025_10_01	GR	Infestedtreated	15	-0.333333	0.0622973	0.0160851	-0.39	-0.25	b	ROBUST_ANOVA_HC3_EMMEANS
2025_10_01	GR	Infesteduntreated	15	-0.67	0.102817	0.0265474	-0.75	-0.53	a	ROBUST_ANOVA_HC3_EMMEANS
2025_10_01	GR	Noninfested	15	-5.78354e-19	0.0223607	0.0057735	-0.02	0.03	a	ROBUST_ANOVA_HC3_EMMEANS
2025_10_08	GR	Infestedtreated	15	-0.343333	0.0645497	0.0166667	-0.41	-0.26	b	ROBUST_ANOVA_HC3_EMMEANS
2025_10_08	GR	Infesteduntreated	15	-0.73	0.0223607	0.0057735	-0.75	-0.7	a	ROBUST_ANOVA_HC3_EMMEANS
2025_10_08	GR	Noninfested	15	0	0.029277	0.00755929	-0.04	0.02	a	ROBUST_ANOVA_HC3_EMMEANS
2025_09_15	Glucose	Infestedtreated	15	6155.81	16231.9	4191.06	3.57	46136	a	ROBUST_ANOVA_HC3_EMMEANS
2025_09_15	Glucose	Infesteduntreated	15	12283.4	21079.8	5442.78	2.46	46056	a	ROBUST_ANOVA_HC3_EMMEANS
2025_09_15	Glucose	Noninfested	15	18467.2	23404.9	6043.13	4.38	46173	a	ROBUST_ANOVA_HC3_EMMEANS
2025_09_24	Glucose	Infestedtreated	15	18460.4	23396.9	6041.06	4.42	46157	a	ROBUST_ANOVA_HC3_EMMEANS
2025_09_24	Glucose	Infesteduntreated	15	18447.9	23382.7	6037.38	2.87	46131	a	ROBUST_ANOVA_HC3_EMMEANS
2025_09_24	Glucose	Noninfested	15	21545.7	23836.5	6154.55	3.88	46197	a	ROBUST_ANOVA_HC3_EMMEANS
2025_10_01	Glucose	Infestedtreated	15	27700	23407	6043.66	3.67	46200	a	ROBUST_ANOVA_HC3_EMMEANS
2025_10_01	Glucose	Infesteduntreated	15	12285.1	21083.1	5443.64	2.29	46070	a	ROBUST_ANOVA_HC3_EMMEANS
2025_10_01	Glucose	Noninfested	15	21564.1	23855.7	6159.52	4.64	46236	a	ROBUST_ANOVA_HC3_EMMEANS
2025_10_08	Glucose	Infestedtreated	15	21535.8	23824.5	6151.45	5.59	46161	a	KRUSKAL_DUNN_FALLBACK_AFTER_HC3_ERROR
2025_10_08	Glucose	Infesteduntreated	15	2.71	0.167332	0.0432049	2.45	2.96	b	KRUSKAL_DUNN_FALLBACK_AFTER_HC3_ERROR
2025_10_08	Glucose	Noninfested	15	12310.9	21123.8	5454.14	4.39	46168	a	KRUSKAL_DUNN_FALLBACK_AFTER_HC3_ERROR
2025_09_15	MDA	Infestedtreated	15	652.517	52.7346	13.616	468.39	682.26	b	ROBUST_ANOVA_HC3_EMMEANS
2025_09_15	MDA	Infesteduntreated	15	1325.81	14.1652	3.65744	1316.13	1345.16	a	ROBUST_ANOVA_HC3_EMMEANS
2025_09_15	MDA	Noninfested	15	558.067	18.4412	4.76151	537.1	580.65	a	ROBUST_ANOVA_HC3_EMMEANS
2025_09_24	MDA	Infestedtreated	15	567.683	2.27385	0.587105	566.13	570.79	b	ROBUST_ANOVA_HC3_EMMEANS
2025_09_24	MDA	Infesteduntreated	15	979.033	8.51515	2.1986	967.74	987.1	a	ROBUST_ANOVA_HC3_EMMEANS
2025_09_24	MDA	Noninfested	15	475.803	2.36168	0.609783	474.19	479.03	a	ROBUST_ANOVA_HC3_EMMEANS
2025_10_01	MDA	Infestedtreated	15	364.517	15.4817	3.99736	343.55	377.42	a	ROBUST_ANOVA_HC3_EMMEANS
2025_10_01	MDA	Infesteduntreated	15	500.003	8.51515	2.1986	488.71	508.07	a	ROBUST_ANOVA_HC3_EMMEANS
2025_10_01	MDA	Noninfested	15	411.29	26.8151	6.92364	377.42	440.32	b	ROBUST_ANOVA_HC3_EMMEANS
2025_10_08	MDA	Infestedtreated	15	488.71	7.08503	1.82935	479.03	493.55	a	ROBUST_ANOVA_HC3_EMMEANS
2025_10_08	MDA	Infesteduntreated	15	387.097	21.6403	5.58751	367.74	416.13	b	ROBUST_ANOVA_HC3_EMMEANS
2025_10_08	MDA	Noninfested	15	316.133	2.36168	0.609783	314.52	319.36	a	ROBUST_ANOVA_HC3_EMMEANS
2025_09_15	MDAR	Infestedtreated	15	-0.02	0.160579	0.0414614	-0.23	0.14	a	ROBUST_ANOVA_HC3_EMMEANS
2025_09_15	MDAR	Infesteduntreated	15	0.816667	0.0903696	0.0233333	0.7	0.91	b	ROBUST_ANOVA_HC3_EMMEANS
2025_09_15	MDAR	Noninfested	15	1.15648e-18	0.10247	0.0264575	-0.11	0.13	a	ROBUST_ANOVA_HC3_EMMEANS
2025_10_01	MDAR	Infestedtreated	15	-0.258667	0.0834837	0.0215554	-0.33	-0.16	a	ROBUST_ANOVA_HC3_EMMEANS
2025_10_01	MDAR	Infesteduntreated	15	0.136667	0.0562731	0.0145297	0.08	0.21	a	ROBUST_ANOVA_HC3_EMMEANS
2025_10_01	MDAR	Noninfested	15	-5.77902e-19	0.0304725	0.00786796	-0.04	0.03	b	ROBUST_ANOVA_HC3_EMMEANS
2025_10_08	MDAR	Infestedtreated	15	-0.156667	0.0846562	0.0218581	-0.27	-0.08	a	ROBUST_ANOVA_HC3_EMMEANS
2025_10_08	MDAR	Infesteduntreated	15	0.21	0.0676123	0.0174574	0.13	0.29	a	ROBUST_ANOVA_HC3_EMMEANS
2025_10_08	MDAR	Noninfested	15	0	0.0253546	0.00654654	-0.03	0.03	b	ROBUST_ANOVA_HC3_EMMEANS
2025_09_15	NDVI	Infestedtreated	15	0.592667	0.0375056	0.00968389	0.49	0.63	a	ROBUST_ANOVA_HC3_EMMEANS
2025_09_15	NDVI	Infesteduntreated	15	0.610667	0.0208624	0.00538664	0.57	0.65	a	ROBUST_ANOVA_HC3_EMMEANS
2025_09_15	NDVI	Noninfested	15	0.648667	0.0309069	0.00798013	0.62	0.72	b	ROBUST_ANOVA_HC3_EMMEANS
2025_09_24	NDVI	Infestedtreated	15	0.61	0.0410575	0.010601	0.51	0.65	a	ROBUST_ANOVA_HC3_EMMEANS
2025_09_24	NDVI	Infesteduntreated	15	0.598	0.0630419	0.0162774	0.49	0.68	a	ROBUST_ANOVA_HC3_EMMEANS
2025_09_24	NDVI	Noninfested	15	0.647333	0.021202	0.00547433	0.6	0.67	b	ROBUST_ANOVA_HC3_EMMEANS
2025_10_01	NDVI	Infestedtreated	15	0.611333	0.0526263	0.013588	0.44	0.67	ab	ROBUST_ANOVA_HC3_EMMEANS
2025_10_01	NDVI	Infesteduntreated	15	0.572	0.0523996	0.0135295	0.44	0.64	a	ROBUST_ANOVA_HC3_EMMEANS
2025_10_01	NDVI	Noninfested	15	0.642667	0.0276371	0.00713587	0.61	0.7	b	ROBUST_ANOVA_HC3_EMMEANS
2025_10_08	NDVI	Infestedtreated	15	0.596667	0.0363842	0.00939436	0.54	0.67	b	CLASSIC_ANOVA_TUKEY
2025_10_08	NDVI	Infesteduntreated	15	0.559333	0.0520256	0.013433	0.44	0.65	a	CLASSIC_ANOVA_TUKEY
2025_10_08	NDVI	Noninfested	15	0.625333	0.0324844	0.00838744	0.58	0.68	b	CLASSIC_ANOVA_TUKEY
2025_09_15	SOD	Infestedtreated	15	0.146667	0.121988	0.031497	-0.02	0.23	b	ROBUST_ANOVA_HC3_EMMEANS
2025_09_15	SOD	Infesteduntreated	15	0.59	0.0422577	0.0109109	0.54	0.64	a	ROBUST_ANOVA_HC3_EMMEANS
2025_09_15	SOD	Noninfested	15	0	0.132826	0.0342956	-0.14	0.17	a	ROBUST_ANOVA_HC3_EMMEANS
2025_10_01	SOD	Infestedtreated	15	-0.0733333	0.0949937	0.0245273	-0.17	0.05	a	ROBUST_ANOVA_HC3_EMMEANS
2025_10_01	SOD	Infesteduntreated	15	0.12	0.0554205	0.0143095	0.05	0.18	a	ROBUST_ANOVA_HC3_EMMEANS
2025_10_01	SOD	Noninfested	15	5.77902e-19	0.0304725	0.00786796	-0.03	0.04	b	ROBUST_ANOVA_HC3_EMMEANS
2025_10_08	SOD	Infestedtreated	15	0.106667	0.031997	0.0082616	0.08	0.15	b	ROBUST_ANOVA_HC3_EMMEANS
2025_10_08	SOD	Infesteduntreated	15	0.156667	0.0341565	0.00881917	0.12	0.2	a	ROBUST_ANOVA_HC3_EMMEANS
2025_10_08	SOD	Noninfested	15	0	0.0439155	0.0113389	-0.03	0.06	a	ROBUST_ANOVA_HC3_EMMEANS
2025_09_15	SPAD	Infestedtreated	15	45.32	6.67856	1.7244	38.8	61.9	a	ROBUST_ANOVA_HC3_EMMEANS
2025_09_15	SPAD	Infesteduntreated	15	47.6533	8.06579	2.08258	38.1	61.9	ab	ROBUST_ANOVA_HC3_EMMEANS
2025_09_15	SPAD	Noninfested	15	53.2787	4.72789	1.22073	46.2	61.8	b	ROBUST_ANOVA_HC3_EMMEANS
2025_09_24	SPAD	Infestedtreated	15	48.168	7.75689	2.00282	38.1	61.11	a	ROBUST_ANOVA_HC3_EMMEANS
2025_09_24	SPAD	Infesteduntreated	15	46.904	8.3234	2.14909	38.11	61.12	a	ROBUST_ANOVA_HC3_EMMEANS
2025_09_24	SPAD	Noninfested	15	45.1	6.47346	1.67144	38.1	61.1	a	ROBUST_ANOVA_HC3_EMMEANS
2025_10_01	SPAD	Infestedtreated	15	47.2687	7.80987	2.0165	38.12	61.13	a	ROBUST_ANOVA_HC3_EMMEANS
2025_10_01	SPAD	Infesteduntreated	15	47.454	8.024	2.07179	38.12	61.13	a	ROBUST_ANOVA_HC3_EMMEANS
2025_10_01	SPAD	Noninfested	15	47.2487	6.91669	1.78588	38.11	61.11	a	ROBUST_ANOVA_HC3_EMMEANS
2025_10_08	SPAD	Infestedtreated	15	46.372	7.00442	1.80853	38.13	61.14	a	ROBUST_ANOVA_HC3_EMMEANS
2025_10_08	SPAD	Infesteduntreated	15	48.3393	8.3543	2.15707	38.14	61.15	a	ROBUST_ANOVA_HC3_EMMEANS
2025_10_08	SPAD	Noninfested	15	48.7187	7.7582	2.00316	38.14	61.14	a	ROBUST_ANOVA_HC3_EMMEANS
2025_09_15	Sucrose	Infestedtreated	15	310.254	31.4767	8.12726	269.7	354.3	a	ROBUST_ANOVA_HC3_EMMEANS
2025_09_15	Sucrose	Infesteduntreated	15	305.167	24.8849	6.42526	258.14	336.49	a	ROBUST_ANOVA_HC3_EMMEANS
2025_09_15	Sucrose	Noninfested	15	292.797	11.0761	2.85984	275.61	308.71	a	ROBUST_ANOVA_HC3_EMMEANS
2025_09_24	Sucrose	Infestedtreated	15	307.013	21.805	5.63003	274.4	331.8	b	ROBUST_ANOVA_HC3_EMMEANS
2025_09_24	Sucrose	Infesteduntreated	15	285.371	19.1885	4.95445	268.44	314.94	a	ROBUST_ANOVA_HC3_EMMEANS
2025_09_24	Sucrose	Noninfested	15	323.78	18.3379	4.73484	299.56	348.72	b	ROBUST_ANOVA_HC3_EMMEANS
2025_10_01	Sucrose	Infestedtreated	15	300.394	18.872	4.87273	273.85	323.77	a	ROBUST_ANOVA_HC3_EMMEANS
2025_10_01	Sucrose	Infesteduntreated	15	304.177	9.61384	2.48228	288.81	311.93	a	ROBUST_ANOVA_HC3_EMMEANS
2025_10_01	Sucrose	Noninfested	15	310.577	13.4239	3.46603	292.66	328.7	a	ROBUST_ANOVA_HC3_EMMEANS
2025_10_08	Sucrose	Infestedtreated	15	345.713	11.0391	2.8503	331.99	358.97	b	ROBUST_ANOVA_HC3_EMMEANS
2025_10_08	Sucrose	Infesteduntreated	15	286.281	15.6484	4.04039	267.85	316.93	a	ROBUST_ANOVA_HC3_EMMEANS
2025_10_08	Sucrose	Noninfested	15	281.639	2.79297	0.721141	277.34	285.2	a	ROBUST_ANOVA_HC3_EMMEANS

## Sheet: Clean_data_long
Date	Treatment	Rep	Parameter	Value
2025_09_15	Noninfested	1.00	NDVI	0.63
2025_09_15	Noninfested	1.00	SPAD	56.8
2025_09_15	Noninfested	1.00	Dry_weight	0.19
2025_09_15	Noninfested	1.00	FRAP	14.43
2025_09_15	Noninfested	1.00	MDA	537.1
2025_09_15	Noninfested	1.00	Sucrose	295.28
2025_09_15	Noninfested	1.00	Glucose	5.68
2025_09_15	Noninfested	1.00	Fructose	2.77
2025_09_15	Noninfested	1.00	SOD	0.17
2025_09_15	Noninfested	1.00	CAT	0.04
2025_09_15	Noninfested	1.00	APX	-0.03
2025_09_15	Noninfested	1.00	GPX	-0.09
2025_09_15	Noninfested	1.00	GR	0.05
2025_09_15	Noninfested	1.00	DHAR	0.14
2025_09_15	Noninfested	1.00	MDAR	0.13
2025_09_15	Noninfested	2.00	NDVI	0.62
2025_09_15	Noninfested	2.00	SPAD	47.5
2025_09_15	Noninfested	2.00	Dry_weight	0.17
2025_09_15	Noninfested	2.00	FRAP	13.82
2025_09_15	Noninfested	2.00	MDA	556.45
2025_09_15	Noninfested	2.00	Sucrose	295.03
2025_09_15	Noninfested	2.00	Glucose	46147
2025_09_15	Noninfested	2.00	Fructose	2.9
2025_09_15	Noninfested	2.00	SOD	-0.03
2025_09_15	Noninfested	2.00	CAT	0.01
2025_09_15	Noninfested	2.00	APX	0.01
2025_09_15	Noninfested	2.00	GPX	0.11
2025_09_15	Noninfested	2.00	GR	0.04
2025_09_15	Noninfested	2.00	DHAR	-0.05
2025_09_15	Noninfested	2.00	MDAR	-0.02
2025_09_15	Noninfested	3.00	NDVI	0.64
2025_09_15	Noninfested	3.00	SPAD	50.5
2025_09_15	Noninfested	3.00	Dry_weight	0.19
2025_09_15	Noninfested	3.00	FRAP	15.19
2025_09_15	Noninfested	3.00	MDA	580.65
2025_09_15	Noninfested	3.00	Sucrose	308.71
2025_09_15	Noninfested	3.00	Glucose	46153
2025_09_15	Noninfested	3.00	Fructose	0.46
2025_09_15	Noninfested	3.00	SOD	-0.14
2025_09_15	Noninfested	3.00	CAT	-0.05
2025_09_15	Noninfested	3.00	APX	0.02
2025_09_15	Noninfested	3.00	GPX	-0.02
2025_09_15	Noninfested	3.00	GR	-0.09
2025_09_15	Noninfested	3.00	DHAR	-0.08
2025_09_15	Noninfested	3.00	MDAR	-0.11
2025_09_15	Noninfested	4.00	NDVI	0.63
2025_09_15	Noninfested	4.00	SPAD	49
2025_09_15	Noninfested	4.00	Dry_weight	0.19
2025_09_15	Noninfested	4.00	FRAP	12.96
2025_09_15	Noninfested	4.00	MDA	537.1
2025_09_15	Noninfested	4.00	Sucrose	303.18
2025_09_15	Noninfested	4.00	Glucose	4.38
2025_09_15	Noninfested	4.00	Fructose	0.47
2025_09_15	Noninfested	4.00	SOD	0.17
2025_09_15	Noninfested	4.00	CAT	0.04
2025_09_15	Noninfested	4.00	APX	-0.03
2025_09_15	Noninfested	4.00	GPX	-0.09
2025_09_15	Noninfested	4.00	GR	0.05
2025_09_15	Noninfested	4.00	DHAR	0.14
2025_09_15	Noninfested	4.00	MDAR	0.13
2025_09_15	Noninfested	5.00	NDVI	0.64
2025_09_15	Noninfested	5.00	SPAD	55.9
2025_09_15	Noninfested	5.00	Dry_weight	0.17
2025_09_15	Noninfested	5.00	FRAP	14.43
2025_09_15	Noninfested	5.00	MDA	556.45
2025_09_15	Noninfested	5.00	Sucrose	278.97
2025_09_15	Noninfested	5.00	Glucose	5.71
2025_09_15	Noninfested	5.00	Fructose	0.39
2025_09_15	Noninfested	5.00	SOD	-0.03
2025_09_15	Noninfested	5.00	CAT	0.01
2025_09_15	Noninfested	5.00	APX	0.01
2025_09_15	Noninfested	5.00	GPX	0.11
2025_09_15	Noninfested	5.00	GR	0.04
2025_09_15	Noninfested	5.00	DHAR	-0.05
2025_09_15	Noninfested	5.00	MDAR	-0.02
2025_09_15	Noninfested	6.00	NDVI	0.64
2025_09_15	Noninfested	6.00	SPAD	56.23
2025_09_15	Noninfested	6.00	Dry_weight	0.19
2025_09_15	Noninfested	6.00	FRAP	13.82
2025_09_15	Noninfested	6.00	MDA	580.65
2025_09_15	Noninfested	6.00	Sucrose	275.61
2025_09_15	Noninfested	6.00	Glucose	46173
2025_09_15	Noninfested	6.00	Fructose	0.31
2025_09_15	Noninfested	6.00	SOD	-0.14
2025_09_15	Noninfested	6.00	CAT	-0.05
2025_09_15	Noninfested	6.00	APX	0.02
2025_09_15	Noninfested	6.00	GPX	-0.02
2025_09_15	Noninfested	6.00	GR	-0.09
2025_09_15	Noninfested	6.00	DHAR	-0.08
2025_09_15	Noninfested	6.00	MDAR	-0.11
2025_09_15	Noninfested	7.00	NDVI	0.72
2025_09_15	Noninfested	7.00	SPAD	59.65
2025_09_15	Noninfested	7.00	Dry_weight	0.19
2025_09_15	Noninfested	7.00	FRAP	15.19
2025_09_15	Noninfested	7.00	MDA	537.1
2025_09_15	Noninfested	7.00	Sucrose	295.28
2025_09_15	Noninfested	7.00	Glucose	5.68
2025_09_15	Noninfested	7.00	Fructose	2.77
2025_09_15	Noninfested	7.00	SOD	0.17
2025_09_15	Noninfested	7.00	CAT	0.04
2025_09_15	Noninfested	7.00	APX	-0.03
2025_09_15	Noninfested	7.00	GPX	-0.09
2025_09_15	Noninfested	7.00	GR	0.05
2025_09_15	Noninfested	7.00	DHAR	0.14
2025_09_15	Noninfested	7.00	MDAR	0.13
2025_09_15	Noninfested	8.00	NDVI	0.72
2025_09_15	Noninfested	8.00	SPAD	53.4
2025_09_15	Noninfested	8.00	Dry_weight	0.17
2025_09_15	Noninfested	8.00	FRAP	12.96
2025_09_15	Noninfested	8.00	MDA	556.45
2025_09_15	Noninfested	8.00	Sucrose	295.03
2025_09_15	Noninfested	8.00	Glucose	5.05
2025_09_15	Noninfested	8.00	Fructose	2.9
2025_09_15	Noninfested	8.00	SOD	-0.03
2025_09_15	Noninfested	8.00	CAT	0.01
2025_09_15	Noninfested	8.00	APX	0.01
2025_09_15	Noninfested	8.00	GPX	0.11
2025_09_15	Noninfested	8.00	GR	0.04
2025_09_15	Noninfested	8.00	DHAR	-0.05
2025_09_15	Noninfested	8.00	MDAR	-0.02
2025_09_15	Noninfested	9.00	NDVI	0.63
2025_09_15	Noninfested	9.00	SPAD	46.2
2025_09_15	Noninfested	9.00	Dry_weight	0.19
2025_09_15	Noninfested	9.00	FRAP	14.43
2025_09_15	Noninfested	9.00	MDA	580.65
2025_09_15	Noninfested	9.00	Sucrose	308.71
2025_09_15	Noninfested	9.00	Glucose	46153
2025_09_15	Noninfested	9.00	Fructose	0.46
2025_09_15	Noninfested	9.00	SOD	-0.14
2025_09_15	Noninfested	9.00	CAT	-0.05
2025_09_15	Noninfested	9.00	APX	0.02
2025_09_15	Noninfested	9.00	GPX	-0.02
2025_09_15	Noninfested	9.00	GR	-0.09
2025_09_15	Noninfested	9.00	DHAR	-0.08
2025_09_15	Noninfested	9.00	MDAR	-0.11
2025_09_15	Noninfested	10.00	NDVI	0.62
2025_09_15	Noninfested	10.00	SPAD	54.7
2025_09_15	Noninfested	10.00	Dry_weight	0.19
2025_09_15	Noninfested	10.00	FRAP	13.82
2025_09_15	Noninfested	10.00	MDA	537.1
2025_09_15	Noninfested	10.00	Sucrose	303.18
2025_09_15	Noninfested	10.00	Glucose	4.38
2025_09_15	Noninfested	10.00	Fructose	0.47
2025_09_15	Noninfested	10.00	SOD	0.17
2025_09_15	Noninfested	10.00	CAT	0.04
2025_09_15	Noninfested	10.00	APX	-0.03
2025_09_15	Noninfested	10.00	GPX	-0.09
2025_09_15	Noninfested	10.00	GR	0.05
2025_09_15	Noninfested	10.00	DHAR	0.14
2025_09_15	Noninfested	10.00	MDAR	0.13
2025_09_15	Noninfested	11.00	NDVI	0.66
2025_09_15	Noninfested	11.00	SPAD	46.6
2025_09_15	Noninfested	11.00	Dry_weight	0.17
2025_09_15	Noninfested	11.00	FRAP	15.19
2025_09_15	Noninfested	11.00	MDA	556.45
2025_09_15	Noninfested	11.00	Sucrose	278.97
2025_09_15	Noninfested	11.00	Glucose	5.71
2025_09_15	Noninfested	11.00	Fructose	0.39
2025_09_15	Noninfested	11.00	SOD	-0.03
2025_09_15	Noninfested	11.00	CAT	0.01
2025_09_15	Noninfested	11.00	APX	0.01
2025_09_15	Noninfested	11.00	GPX	0.11
2025_09_15	Noninfested	11.00	GR	0.04
2025_09_15	Noninfested	11.00	DHAR	-0.05
2025_09_15	Noninfested	11.00	MDAR	-0.02
2025_09_15	Noninfested	12.00	NDVI	0.64
2025_09_15	Noninfested	12.00	SPAD	53.4
2025_09_15	Noninfested	12.00	Dry_weight	0.19
2025_09_15	Noninfested	12.00	FRAP	12.96
2025_09_15	Noninfested	12.00	MDA	580.65
2025_09_15	Noninfested	12.00	Sucrose	275.61
2025_09_15	Noninfested	12.00	Glucose	46173
2025_09_15	Noninfested	12.00	Fructose	0.31
2025_09_15	Noninfested	12.00	SOD	-0.14
2025_09_15	Noninfested	12.00	CAT	-0.05
2025_09_15	Noninfested	12.00	APX	0.02
2025_09_15	Noninfested	12.00	GPX	-0.02
2025_09_15	Noninfested	12.00	GR	-0.09
2025_09_15	Noninfested	12.00	DHAR	-0.08
2025_09_15	Noninfested	12.00	MDAR	-0.11
2025_09_15	Noninfested	13.00	NDVI	0.65
2025_09_15	Noninfested	13.00	SPAD	51
2025_09_15	Noninfested	13.00	Dry_weight	0.19
2025_09_15	Noninfested	13.00	FRAP	14.1
2025_09_15	Noninfested	13.00	MDA	537.1
2025_09_15	Noninfested	13.00	Sucrose	292.8
2025_09_15	Noninfested	13.00	Glucose	46163
2025_09_15	Noninfested	13.00	Fructose	46044
2025_09_15	Noninfested	13.00	SOD	0.17
2025_09_15	Noninfested	13.00	CAT	0.04
2025_09_15	Noninfested	13.00	APX	-0.03
2025_09_15	Noninfested	13.00	GPX	-0.09
2025_09_15	Noninfested	13.00	GR	0.05
2025_09_15	Noninfested	13.00	DHAR	0.14
2025_09_15	Noninfested	13.00	MDAR	0.13
2025_09_15	Noninfested	14.00	NDVI	0.64
2025_09_15	Noninfested	14.00	SPAD	56.5
2025_09_15	Noninfested	14.00	Dry_weight	0.17
2025_09_15	Noninfested	14.00	FRAP	14.1
2025_09_15	Noninfested	14.00	MDA	556.45
2025_09_15	Noninfested	14.00	Sucrose	292.8
2025_09_15	Noninfested	14.00	Glucose	4.91
2025_09_15	Noninfested	14.00	Fructose	1.47
2025_09_15	Noninfested	14.00	SOD	-0.03
2025_09_15	Noninfested	14.00	CAT	0.01
2025_09_15	Noninfested	14.00	APX	0.01
2025_09_15	Noninfested	14.00	GPX	0.11
2025_09_15	Noninfested	14.00	GR	0.04
2025_09_15	Noninfested	14.00	DHAR	-0.05
2025_09_15	Noninfested	14.00	MDAR	-0.02
2025_09_15	Noninfested	15.00	NDVI	0.65
2025_09_15	Noninfested	15.00	SPAD	61.8
2025_09_15	Noninfested	15.00	Dry_weight	0.19
2025_09_15	Noninfested	15.00	FRAP	14.1
2025_09_15	Noninfested	15.00	MDA	580.65
2025_09_15	Noninfested	15.00	Sucrose	292.8
2025_09_15	Noninfested	15.00	Glucose	4.91
2025_09_15	Noninfested	15.00	Fructose	1.47
2025_09_15	Noninfested	15.00	SOD	-0.14
2025_09_15	Noninfested	15.00	CAT	-0.05
2025_09_15	Noninfested	15.00	APX	0.02
2025_09_15	Noninfested	15.00	GPX	-0.02
2025_09_15	Noninfested	15.00	GR	-0.09
2025_09_15	Noninfested	15.00	DHAR	-0.08
2025_09_15	Noninfested	15.00	MDAR	-0.11
2025_09_15	Infestedtreated	1.00	NDVI	0.58
2025_09_15	Infestedtreated	1.00	SPAD	38.8
2025_09_15	Infestedtreated	1.00	Dry_weight	0.21
2025_09_15	Infestedtreated	1.00	FRAP	21.3
2025_09_15	Infestedtreated	1.00	MDA	662.9
2025_09_15	Infestedtreated	1.00	Sucrose	303.36
2025_09_15	Infestedtreated	1.00	Glucose	3.57
2025_09_15	Infestedtreated	1.00	Fructose	0.44
2025_09_15	Infestedtreated	1.00	SOD	0.23
2025_09_15	Infestedtreated	1.00	CAT	-0.05
2025_09_15	Infestedtreated	1.00	APX	-0.28
2025_09_15	Infestedtreated	1.00	GPX	0.32
2025_09_15	Infestedtreated	1.00	GR	-0.02
2025_09_15	Infestedtreated	1.00	DHAR	0.22
2025_09_15	Infestedtreated	1.00	MDAR	0.14
2025_09_15	Infestedtreated	2.00	NDVI	0.6
2025_09_15	Infestedtreated	2.00	SPAD	43.4
2025_09_15	Infestedtreated	2.00	Dry_weight	0.16
2025_09_15	Infestedtreated	2.00	FRAP	18.34
2025_09_15	Infestedtreated	2.00	MDA	648.39
2025_09_15	Infestedtreated	2.00	Sucrose	306.96
2025_09_15	Infestedtreated	2.00	Glucose	3.95
2025_09_15	Infestedtreated	2.00	Fructose	1.32
2025_09_15	Infestedtreated	2.00	SOD	0.23
2025_09_15	Infestedtreated	2.00	CAT	-0.18
2025_09_15	Infestedtreated	2.00	APX	-0.39
2025_09_15	Infestedtreated	2.00	GPX	0.31
2025_09_15	Infestedtreated	2.00	GR	-0.02
2025_09_15	Infestedtreated	2.00	DHAR	0.27
2025_09_15	Infestedtreated	2.00	MDAR	0.03
2025_09_15	Infestedtreated	3.00	NDVI	0.6
2025_09_15	Infestedtreated	3.00	SPAD	49
2025_09_15	Infestedtreated	3.00	Dry_weight	0.18
2025_09_15	Infestedtreated	3.00	FRAP	19.34
2025_09_15	Infestedtreated	3.00	MDA	682.26
2025_09_15	Infestedtreated	3.00	Sucrose	269.7
2025_09_15	Infestedtreated	3.00	Glucose	4.85
2025_09_15	Infestedtreated	3.00	Fructose	1.41
2025_09_15	Infestedtreated	3.00	SOD	-0.02
2025_09_15	Infestedtreated	3.00	CAT	-0.54
2025_09_15	Infestedtreated	3.00	APX	-0.42
2025_09_15	Infestedtreated	3.00	GPX	0.19
2025_09_15	Infestedtreated	3.00	GR	-0.2
2025_09_15	Infestedtreated	3.00	DHAR	0.13
2025_09_15	Infestedtreated	3.00	MDAR	-0.23
2025_09_15	Infestedtreated	4.00	NDVI	0.6
2025_09_15	Infestedtreated	4.00	SPAD	45.7
2025_09_15	Infestedtreated	4.00	Dry_weight	0.21
2025_09_15	Infestedtreated	4.00	FRAP	19.83
2025_09_15	Infestedtreated	4.00	MDA	662.9
2025_09_15	Infestedtreated	4.00	Sucrose	273.17
2025_09_15	Infestedtreated	4.00	Glucose	8.52
2025_09_15	Infestedtreated	4.00	Fructose	3.57
2025_09_15	Infestedtreated	4.00	SOD	0.23
2025_09_15	Infestedtreated	4.00	CAT	-0.05
2025_09_15	Infestedtreated	4.00	APX	-0.28
2025_09_15	Infestedtreated	4.00	GPX	0.32
2025_09_15	Infestedtreated	4.00	GR	-0.02
2025_09_15	Infestedtreated	4.00	DHAR	0.22
2025_09_15	Infestedtreated	4.00	MDAR	0.14
2025_09_15	Infestedtreated	5.00	NDVI	0.62
2025_09_15	Infestedtreated	5.00	SPAD	40
2025_09_15	Infestedtreated	5.00	Dry_weight	0.16
2025_09_15	Infestedtreated	5.00	FRAP	21.3
2025_09_15	Infestedtreated	5.00	MDA	468.39
2025_09_15	Infestedtreated	5.00	Sucrose	354.3
2025_09_15	Infestedtreated	5.00	Glucose	46136
2025_09_15	Infestedtreated	5.00	Fructose	46026
2025_09_15	Infestedtreated	5.00	SOD	0.23
2025_09_15	Infestedtreated	5.00	CAT	-0.18
2025_09_15	Infestedtreated	5.00	APX	-0.39
2025_09_15	Infestedtreated	5.00	GPX	0.31
2025_09_15	Infestedtreated	5.00	GR	-0.02
2025_09_15	Infestedtreated	5.00	DHAR	0.27
2025_09_15	Infestedtreated	5.00	MDAR	0.03
2025_09_15	Infestedtreated	6.00	NDVI	0.63
2025_09_15	Infestedtreated	6.00	SPAD	44.1
2025_09_15	Infestedtreated	6.00	Dry_weight	0.18
2025_09_15	Infestedtreated	6.00	FRAP	18.34
2025_09_15	Infestedtreated	6.00	MDA	682.26
2025_09_15	Infestedtreated	6.00	Sucrose	354.04
2025_09_15	Infestedtreated	6.00	Glucose	4.35
2025_09_15	Infestedtreated	6.00	Fructose	46023
2025_09_15	Infestedtreated	6.00	SOD	-0.02
2025_09_15	Infestedtreated	6.00	CAT	-0.54
2025_09_15	Infestedtreated	6.00	APX	-0.42
2025_09_15	Infestedtreated	6.00	GPX	0.19
2025_09_15	Infestedtreated	6.00	GR	-0.2
2025_09_15	Infestedtreated	6.00	DHAR	0.13
2025_09_15	Infestedtreated	6.00	MDAR	-0.23
2025_09_15	Infestedtreated	7.00	NDVI	0.55
2025_09_15	Infestedtreated	7.00	SPAD	41.5
2025_09_15	Infestedtreated	7.00	Dry_weight	0.21
2025_09_15	Infestedtreated	7.00	FRAP	19.34
2025_09_15	Infestedtreated	7.00	MDA	662.9
2025_09_15	Infestedtreated	7.00	Sucrose	303.36
2025_09_15	Infestedtreated	7.00	Glucose	3.57
2025_09_15	Infestedtreated	7.00	Fructose	0.44
2025_09_15	Infestedtreated	7.00	SOD	0.23
2025_09_15	Infestedtreated	7.00	CAT	-0.05
2025_09_15	Infestedtreated	7.00	APX	-0.28
2025_09_15	Infestedtreated	7.00	GPX	0.32
2025_09_15	Infestedtreated	7.00	GR	-0.02
2025_09_15	Infestedtreated	7.00	DHAR	0.22
2025_09_15	Infestedtreated	7.00	MDAR	0.14
2025_09_15	Infestedtreated	8.00	NDVI	0.61
2025_09_15	Infestedtreated	8.00	SPAD	39.6
2025_09_15	Infestedtreated	8.00	Dry_weight	0.16
2025_09_15	Infestedtreated	8.00	FRAP	19.83
2025_09_15	Infestedtreated	8.00	MDA	648.39
2025_09_15	Infestedtreated	8.00	Sucrose	306.96
2025_09_15	Infestedtreated	8.00	Glucose	3.95
2025_09_15	Infestedtreated	8.00	Fructose	1.32
2025_09_15	Infestedtreated	8.00	SOD	0.23
2025_09_15	Infestedtreated	8.00	CAT	-0.18
2025_09_15	Infestedtreated	8.00	APX	-0.39
2025_09_15	Infestedtreated	8.00	GPX	0.31
2025_09_15	Infestedtreated	8.00	GR	-0.02
2025_09_15	Infestedtreated	8.00	DHAR	0.27
2025_09_15	Infestedtreated	8.00	MDAR	0.03
2025_09_15	Infestedtreated	9.00	NDVI	0.62
2025_09_15	Infestedtreated	9.00	SPAD	56.6
2025_09_15	Infestedtreated	9.00	Dry_weight	0.18
2025_09_15	Infestedtreated	9.00	FRAP	21.3
2025_09_15	Infestedtreated	9.00	MDA	682.26
2025_09_15	Infestedtreated	9.00	Sucrose	269.7
2025_09_15	Infestedtreated	9.00	Glucose	4.85
2025_09_15	Infestedtreated	9.00	Fructose	1.41
2025_09_15	Infestedtreated	9.00	SOD	-0.02
2025_09_15	Infestedtreated	9.00	CAT	-0.54
2025_09_15	Infestedtreated	9.00	APX	-0.42
2025_09_15	Infestedtreated	9.00	GPX	0.19
2025_09_15	Infestedtreated	9.00	GR	-0.2
2025_09_15	Infestedtreated	9.00	DHAR	0.13
2025_09_15	Infestedtreated	9.00	MDAR	-0.23
2025_09_15	Infestedtreated	10.00	NDVI	0.55
2025_09_15	Infestedtreated	10.00	SPAD	61.9
2025_09_15	Infestedtreated	10.00	Dry_weight	0.21
2025_09_15	Infestedtreated	10.00	FRAP	18.34
2025_09_15	Infestedtreated	10.00	MDA	662.9
2025_09_15	Infestedtreated	10.00	Sucrose	273.17
2025_09_15	Infestedtreated	10.00	Glucose	8.52
2025_09_15	Infestedtreated	10.00	Fructose	3.57
2025_09_15	Infestedtreated	10.00	SOD	0.23
2025_09_15	Infestedtreated	10.00	CAT	-0.05
2025_09_15	Infestedtreated	10.00	APX	-0.28
2025_09_15	Infestedtreated	10.00	GPX	0.32
2025_09_15	Infestedtreated	10.00	GR	-0.02
2025_09_15	Infestedtreated	10.00	DHAR	0.22
2025_09_15	Infestedtreated	10.00	MDAR	0.14
2025_09_15	Infestedtreated	11.00	NDVI	0.59
2025_09_15	Infestedtreated	11.00	SPAD	38.9
2025_09_15	Infestedtreated	11.00	Dry_weight	0.16
2025_09_15	Infestedtreated	11.00	FRAP	19.34
2025_09_15	Infestedtreated	11.00	MDA	648.39
2025_09_15	Infestedtreated	11.00	Sucrose	354.3
2025_09_15	Infestedtreated	11.00	Glucose	46136
2025_09_15	Infestedtreated	11.00	Fructose	46026
2025_09_15	Infestedtreated	11.00	SOD	0.23
2025_09_15	Infestedtreated	11.00	CAT	-0.18
2025_09_15	Infestedtreated	11.00	APX	-0.39
2025_09_15	Infestedtreated	11.00	GPX	0.31
2025_09_15	Infestedtreated	11.00	GR	-0.02
2025_09_15	Infestedtreated	11.00	DHAR	0.27
2025_09_15	Infestedtreated	11.00	MDAR	0.03
2025_09_15	Infestedtreated	12.00	NDVI	0.61
2025_09_15	Infestedtreated	12.00	SPAD	43.5
2025_09_15	Infestedtreated	12.00	Dry_weight	0.18
2025_09_15	Infestedtreated	12.00	FRAP	19.83
2025_09_15	Infestedtreated	12.00	MDA	682.26
2025_09_15	Infestedtreated	12.00	Sucrose	354.04
2025_09_15	Infestedtreated	12.00	Glucose	4.35
2025_09_15	Infestedtreated	12.00	Fructose	46023
2025_09_15	Infestedtreated	12.00	SOD	-0.02
2025_09_15	Infestedtreated	12.00	CAT	-0.54
2025_09_15	Infestedtreated	12.00	APX	-0.42
2025_09_15	Infestedtreated	12.00	GPX	0.19
2025_09_15	Infestedtreated	12.00	GR	-0.2
2025_09_15	Infestedtreated	12.00	DHAR	0.13
2025_09_15	Infestedtreated	12.00	MDAR	-0.23
2025_09_15	Infestedtreated	13.00	NDVI	0.61
2025_09_15	Infestedtreated	13.00	SPAD	50
2025_09_15	Infestedtreated	13.00	Dry_weight	0.21
2025_09_15	Infestedtreated	13.00	FRAP	19.7
2025_09_15	Infestedtreated	13.00	MDA	662.9
2025_09_15	Infestedtreated	13.00	Sucrose	310.25
2025_09_15	Infestedtreated	13.00	Glucose	4.91
2025_09_15	Infestedtreated	13.00	Fructose	1.47
2025_09_15	Infestedtreated	13.00	SOD	0.23
2025_09_15	Infestedtreated	13.00	CAT	-0.05
2025_09_15	Infestedtreated	13.00	APX	-0.28
2025_09_15	Infestedtreated	13.00	GPX	0.32
2025_09_15	Infestedtreated	13.00	GR	-0.02
2025_09_15	Infestedtreated	13.00	DHAR	0.22
2025_09_15	Infestedtreated	13.00	MDAR	0.14
2025_09_15	Infestedtreated	14.00	NDVI	0.63
2025_09_15	Infestedtreated	14.00	SPAD	45.8
2025_09_15	Infestedtreated	14.00	Dry_weight	0.16
2025_09_15	Infestedtreated	14.00	FRAP	19.7
2025_09_15	Infestedtreated	14.00	MDA	648.39
2025_09_15	Infestedtreated	14.00	Sucrose	310.25
2025_09_15	Infestedtreated	14.00	Glucose	4.91
2025_09_15	Infestedtreated	14.00	Fructose	1.47
2025_09_15	Infestedtreated	14.00	SOD	0.23
2025_09_15	Infestedtreated	14.00	CAT	-0.18
2025_09_15	Infestedtreated	14.00	APX	-0.39
2025_09_15	Infestedtreated	14.00	GPX	0.31
2025_09_15	Infestedtreated	14.00	GR	-0.02
2025_09_15	Infestedtreated	14.00	DHAR	0.27
2025_09_15	Infestedtreated	14.00	MDAR	0.03
2025_09_15	Infestedtreated	15.00	NDVI	0.49
2025_09_15	Infestedtreated	15.00	SPAD	41
2025_09_15	Infestedtreated	15.00	Dry_weight	0.18
2025_09_15	Infestedtreated	15.00	FRAP	19.7
2025_09_15	Infestedtreated	15.00	MDA	682.26
2025_09_15	Infestedtreated	15.00	Sucrose	310.25
2025_09_15	Infestedtreated	15.00	Glucose	4.91
2025_09_15	Infestedtreated	15.00	Fructose	1.47
2025_09_15	Infestedtreated	15.00	SOD	-0.02
2025_09_15	Infestedtreated	15.00	CAT	-0.54
2025_09_15	Infestedtreated	15.00	APX	-0.42
2025_09_15	Infestedtreated	15.00	GPX	0.19
2025_09_15	Infestedtreated	15.00	GR	-0.2
2025_09_15	Infestedtreated	15.00	DHAR	0.13
2025_09_15	Infestedtreated	15.00	MDAR	-0.23
2025_09_15	Infesteduntreated	1.00	NDVI	0.6
2025_09_15	Infesteduntreated	1.00	SPAD	44.2
2025_09_15	Infesteduntreated	1.00	Dry_weight	0.24
2025_09_15	Infesteduntreated	1.00	FRAP	26.71
2025_09_15	Infesteduntreated	1.00	MDA	1316.13
2025_09_15	Infesteduntreated	1.00	Sucrose	258.14
2025_09_15	Infesteduntreated	1.00	Glucose	46056
2025_09_15	Infesteduntreated	1.00	Fructose	1.89
2025_09_15	Infesteduntreated	1.00	SOD	0.59
2025_09_15	Infesteduntreated	1.00	CAT	0.46
2025_09_15	Infesteduntreated	1.00	APX	0.15
2025_09_15	Infesteduntreated	1.00	GPX	0.22
2025_09_15	Infesteduntreated	1.00	GR	-0.14
2025_09_15	Infesteduntreated	1.00	DHAR	0.51
2025_09_15	Infesteduntreated	1.00	MDAR	0.91
2025_09_15	Infesteduntreated	2.00	NDVI	0.59
2025_09_15	Infesteduntreated	2.00	SPAD	41.6
2025_09_15	Infesteduntreated	2.00	Dry_weight	0.22
2025_09_15	Infesteduntreated	2.00	FRAP	25.3
2025_09_15	Infesteduntreated	2.00	MDA	1345.16
2025_09_15	Infesteduntreated	2.00	Sucrose	291.67
2025_09_15	Infesteduntreated	2.00	Glucose	46054
2025_09_15	Infesteduntreated	2.00	Fructose	1.95
2025_09_15	Infesteduntreated	2.00	SOD	0.54
2025_09_15	Infesteduntreated	2.00	CAT	0.27
2025_09_15	Infesteduntreated	2.00	APX	0.2
2025_09_15	Infesteduntreated	2.00	GPX	0.33
2025_09_15	Infesteduntreated	2.00	GR	-0.1
2025_09_15	Infesteduntreated	2.00	DHAR	0.53
2025_09_15	Infesteduntreated	2.00	MDAR	0.84
2025_09_15	Infesteduntreated	3.00	NDVI	0.63
2025_09_15	Infesteduntreated	3.00	SPAD	39.7
2025_09_15	Infesteduntreated	3.00	Dry_weight	0.19
2025_09_15	Infesteduntreated	3.00	FRAP	25.39
2025_09_15	Infesteduntreated	3.00	MDA	1316.13
2025_09_15	Infesteduntreated	3.00	Sucrose	303.87
2025_09_15	Infesteduntreated	3.00	Glucose	3.37
2025_09_15	Infesteduntreated	3.00	Fructose	1.59
2025_09_15	Infesteduntreated	3.00	SOD	0.64
2025_09_15	Infesteduntreated	3.00	CAT	0.38
2025_09_15	Infesteduntreated	3.00	APX	0.26
2025_09_15	Infesteduntreated	3.00	GPX	0.43
2025_09_15	Infesteduntreated	3.00	GR	-0.15
2025_09_15	Infesteduntreated	3.00	DHAR	0.49
2025_09_15	Infesteduntreated	3.00	MDAR	0.7
2025_09_15	Infesteduntreated	4.00	NDVI	0.64
2025_09_15	Infesteduntreated	4.00	SPAD	56.7
2025_09_15	Infesteduntreated	4.00	Dry_weight	0.24
2025_09_15	Infesteduntreated	4.00	FRAP	24.49
2025_09_15	Infesteduntreated	4.00	MDA	1316.13
2025_09_15	Infesteduntreated	4.00	Sucrose	304.71
2025_09_15	Infesteduntreated	4.00	Glucose	3.54
2025_09_15	Infesteduntreated	4.00	Fructose	1.59
2025_09_15	Infesteduntreated	4.00	SOD	0.59
2025_09_15	Infesteduntreated	4.00	CAT	0.46
2025_09_15	Infesteduntreated	4.00	APX	0.15
2025_09_15	Infesteduntreated	4.00	GPX	0.22
2025_09_15	Infesteduntreated	4.00	GR	-0.14
2025_09_15	Infesteduntreated	4.00	DHAR	0.51
2025_09_15	Infesteduntreated	4.00	MDAR	0.91
2025_09_15	Infesteduntreated	5.00	NDVI	0.61
2025_09_15	Infesteduntreated	5.00	SPAD	61.1
2025_09_15	Infesteduntreated	5.00	Dry_weight	0.22
2025_09_15	Infesteduntreated	5.00	FRAP	26.71
2025_09_15	Infesteduntreated	5.00	MDA	1345.16
2025_09_15	Infesteduntreated	5.00	Sucrose	336.49
2025_09_15	Infesteduntreated	5.00	Glucose	2.46
2025_09_15	Infesteduntreated	5.00	Fructose	46026
2025_09_15	Infesteduntreated	5.00	SOD	0.54
2025_09_15	Infesteduntreated	5.00	CAT	0.27
2025_09_15	Infesteduntreated	5.00	APX	0.2
2025_09_15	Infesteduntreated	5.00	GPX	0.33
2025_09_15	Infesteduntreated	5.00	GR	-0.1
2025_09_15	Infesteduntreated	5.00	DHAR	0.53
2025_09_15	Infesteduntreated	5.00	MDAR	0.84
2025_09_15	Infesteduntreated	6.00	NDVI	0.6
2025_09_15	Infesteduntreated	6.00	SPAD	38.1
2025_09_15	Infesteduntreated	6.00	Dry_weight	0.19
2025_09_15	Infesteduntreated	6.00	FRAP	25.3
2025_09_15	Infesteduntreated	6.00	MDA	1316.13
2025_09_15	Infesteduntreated	6.00	Sucrose	336.12
2025_09_15	Infesteduntreated	6.00	Glucose	2.47
2025_09_15	Infesteduntreated	6.00	Fructose	46034
2025_09_15	Infesteduntreated	6.00	SOD	0.64
2025_09_15	Infesteduntreated	6.00	CAT	0.38
2025_09_15	Infesteduntreated	6.00	APX	0.26
2025_09_15	Infesteduntreated	6.00	GPX	0.43
2025_09_15	Infesteduntreated	6.00	GR	-0.15
2025_09_15	Infesteduntreated	6.00	DHAR	0.49
2025_09_15	Infesteduntreated	6.00	MDAR	0.7
2025_09_15	Infesteduntreated	7.00	NDVI	0.65
2025_09_15	Infesteduntreated	7.00	SPAD	43.6
2025_09_15	Infesteduntreated	7.00	Dry_weight	0.24
2025_09_15	Infesteduntreated	7.00	FRAP	25.39
2025_09_15	Infesteduntreated	7.00	MDA	1316.13
2025_09_15	Infesteduntreated	7.00	Sucrose	258.14
2025_09_15	Infesteduntreated	7.00	Glucose	46056
2025_09_15	Infesteduntreated	7.00	Fructose	1.89
2025_09_15	Infesteduntreated	7.00	SOD	0.59
2025_09_15	Infesteduntreated	7.00	CAT	0.46
2025_09_15	Infesteduntreated	7.00	APX	0.15
2025_09_15	Infesteduntreated	7.00	GPX	0.22
2025_09_15	Infesteduntreated	7.00	GR	-0.14
2025_09_15	Infesteduntreated	7.00	DHAR	0.51
2025_09_15	Infesteduntreated	7.00	MDAR	0.91
2025_09_15	Infesteduntreated	8.00	NDVI	0.59
2025_09_15	Infesteduntreated	8.00	SPAD	51
2025_09_15	Infesteduntreated	8.00	Dry_weight	0.22
2025_09_15	Infesteduntreated	8.00	FRAP	24.49
2025_09_15	Infesteduntreated	8.00	MDA	1345.16
2025_09_15	Infesteduntreated	8.00	Sucrose	291.67
2025_09_15	Infesteduntreated	8.00	Glucose	46054
2025_09_15	Infesteduntreated	8.00	Fructose	1.95
2025_09_15	Infesteduntreated	8.00	SOD	0.54
2025_09_15	Infesteduntreated	8.00	CAT	0.27
2025_09_15	Infesteduntreated	8.00	APX	0.2
2025_09_15	Infesteduntreated	8.00	GPX	0.33
2025_09_15	Infesteduntreated	8.00	GR	-0.1
2025_09_15	Infesteduntreated	8.00	DHAR	0.53
2025_09_15	Infesteduntreated	8.00	MDAR	0.84
2025_09_15	Infesteduntreated	9.00	NDVI	0.61
2025_09_15	Infesteduntreated	9.00	SPAD	45.9
2025_09_15	Infesteduntreated	9.00	Dry_weight	0.19
2025_09_15	Infesteduntreated	9.00	FRAP	26.71
2025_09_15	Infesteduntreated	9.00	MDA	1316.13
2025_09_15	Infesteduntreated	9.00	Sucrose	303.87
2025_09_15	Infesteduntreated	9.00	Glucose	3.37
2025_09_15	Infesteduntreated	9.00	Fructose	1.59
2025_09_15	Infesteduntreated	9.00	SOD	0.64
2025_09_15	Infesteduntreated	9.00	CAT	0.38
2025_09_15	Infesteduntreated	9.00	APX	0.26
2025_09_15	Infesteduntreated	9.00	GPX	0.43
2025_09_15	Infesteduntreated	9.00	GR	-0.15
2025_09_15	Infesteduntreated	9.00	DHAR	0.49
2025_09_15	Infesteduntreated	9.00	MDAR	0.7
2025_09_15	Infesteduntreated	10.00	NDVI	0.57
2025_09_15	Infesteduntreated	10.00	SPAD	42
2025_09_15	Infesteduntreated	10.00	Dry_weight	0.24
2025_09_15	Infesteduntreated	10.00	FRAP	25.3
2025_09_15	Infesteduntreated	10.00	MDA	1316.13
2025_09_15	Infesteduntreated	10.00	Sucrose	304.71
2025_09_15	Infesteduntreated	10.00	Glucose	3.54
2025_09_15	Infesteduntreated	10.00	Fructose	1.59
2025_09_15	Infesteduntreated	10.00	SOD	0.59
2025_09_15	Infesteduntreated	10.00	CAT	0.46
2025_09_15	Infesteduntreated	10.00	APX	0.15
2025_09_15	Infesteduntreated	10.00	GPX	0.22
2025_09_15	Infesteduntreated	10.00	GR	-0.14
2025_09_15	Infesteduntreated	10.00	DHAR	0.51
2025_09_15	Infesteduntreated	10.00	MDAR	0.91
2025_09_15	Infesteduntreated	11.00	NDVI	0.63
2025_09_15	Infesteduntreated	11.00	SPAD	56.6
2025_09_15	Infesteduntreated	11.00	Dry_weight	0.22
2025_09_15	Infesteduntreated	11.00	FRAP	25.39
2025_09_15	Infesteduntreated	11.00	MDA	1345.16
2025_09_15	Infesteduntreated	11.00	Sucrose	336.49
2025_09_15	Infesteduntreated	11.00	Glucose	2.46
2025_09_15	Infesteduntreated	11.00	Fructose	46026
2025_09_15	Infesteduntreated	11.00	SOD	0.54
2025_09_15	Infesteduntreated	11.00	CAT	0.27
2025_09_15	Infesteduntreated	11.00	APX	0.2
2025_09_15	Infesteduntreated	11.00	GPX	0.33
2025_09_15	Infesteduntreated	11.00	GR	-0.1
2025_09_15	Infesteduntreated	11.00	DHAR	0.53
2025_09_15	Infesteduntreated	11.00	MDAR	0.84
2025_09_15	Infesteduntreated	12.00	NDVI	0.61
2025_09_15	Infesteduntreated	12.00	SPAD	61.9
2025_09_15	Infesteduntreated	12.00	Dry_weight	0.19
2025_09_15	Infesteduntreated	12.00	FRAP	24.49
2025_09_15	Infesteduntreated	12.00	MDA	1316.13
2025_09_15	Infesteduntreated	12.00	Sucrose	336.12
2025_09_15	Infesteduntreated	12.00	Glucose	2.47
2025_09_15	Infesteduntreated	12.00	Fructose	46034
2025_09_15	Infesteduntreated	12.00	SOD	0.64
2025_09_15	Infesteduntreated	12.00	CAT	0.38
2025_09_15	Infesteduntreated	12.00	APX	0.26
2025_09_15	Infesteduntreated	12.00	GPX	0.43
2025_09_15	Infesteduntreated	12.00	GR	-0.15
2025_09_15	Infesteduntreated	12.00	DHAR	0.49
2025_09_15	Infesteduntreated	12.00	MDAR	0.7
2025_09_15	Infesteduntreated	13.00	NDVI	0.6
2025_09_15	Infesteduntreated	13.00	SPAD	38.9
2025_09_15	Infesteduntreated	13.00	Dry_weight	0.24
2025_09_15	Infesteduntreated	13.00	FRAP	25.47
2025_09_15	Infesteduntreated	13.00	MDA	1316.13
2025_09_15	Infesteduntreated	13.00	Sucrose	305.17
2025_09_15	Infesteduntreated	13.00	Glucose	2.65
2025_09_15	Infesteduntreated	13.00	Fructose	1.53
2025_09_15	Infesteduntreated	13.00	SOD	0.59
2025_09_15	Infesteduntreated	13.00	CAT	0.46
2025_09_15	Infesteduntreated	13.00	APX	0.15
2025_09_15	Infesteduntreated	13.00	GPX	0.22
2025_09_15	Infesteduntreated	13.00	GR	-0.14
2025_09_15	Infesteduntreated	13.00	DHAR	0.51
2025_09_15	Infesteduntreated	13.00	MDAR	0.91
2025_09_15	Infesteduntreated	14.00	NDVI	0.61
2025_09_15	Infesteduntreated	14.00	SPAD	43.5
2025_09_15	Infesteduntreated	14.00	Dry_weight	0.22
2025_09_15	Infesteduntreated	14.00	FRAP	25.47
2025_09_15	Infesteduntreated	14.00	MDA	1345.16
2025_09_15	Infesteduntreated	14.00	Sucrose	305.17
2025_09_15	Infesteduntreated	14.00	Glucose	2.65
2025_09_15	Infesteduntreated	14.00	Fructose	1.53
2025_09_15	Infesteduntreated	14.00	SOD	0.54
2025_09_15	Infesteduntreated	14.00	CAT	0.27
2025_09_15	Infesteduntreated	14.00	APX	0.2
2025_09_15	Infesteduntreated	14.00	GPX	0.33
2025_09_15	Infesteduntreated	14.00	GR	-0.1
2025_09_15	Infesteduntreated	14.00	DHAR	0.53
2025_09_15	Infesteduntreated	14.00	MDAR	0.84
2025_09_15	Infesteduntreated	15.00	NDVI	0.62
2025_09_15	Infesteduntreated	15.00	SPAD	50
2025_09_15	Infesteduntreated	15.00	Dry_weight	0.19
2025_09_15	Infesteduntreated	15.00	FRAP	25.47
2025_09_15	Infesteduntreated	15.00	MDA	1316.13
2025_09_15	Infesteduntreated	15.00	Sucrose	305.17
2025_09_15	Infesteduntreated	15.00	Glucose	2.65
2025_09_15	Infesteduntreated	15.00	Fructose	1.53
2025_09_15	Infesteduntreated	15.00	SOD	0.64
2025_09_15	Infesteduntreated	15.00	CAT	0.38
2025_09_15	Infesteduntreated	15.00	APX	0.26
2025_09_15	Infesteduntreated	15.00	GPX	0.43
2025_09_15	Infesteduntreated	15.00	GR	-0.15
2025_09_15	Infesteduntreated	15.00	DHAR	0.49
2025_09_15	Infesteduntreated	15.00	MDAR	0.7
2025_09_24	Noninfested	1.00	NDVI	0.63
2025_09_24	Noninfested	1.00	SPAD	45.8
2025_09_24	Noninfested	1.00	Dry_weight	0.19
2025_09_24	Noninfested	1.00	FRAP	13.54
2025_09_24	Noninfested	1.00	MDA	479.03
2025_09_24	Noninfested	1.00	Sucrose	323.26
2025_09_24	Noninfested	1.00	Glucose	46197
2025_09_24	Noninfested	1.00	Fructose	2.63
2025_09_24	Noninfested	2.00	NDVI	0.67
2025_09_24	Noninfested	2.00	SPAD	41
2025_09_24	Noninfested	2.00	Dry_weight	0.18
2025_09_24	Noninfested	2.00	FRAP	14.34
2025_09_24	Noninfested	2.00	MDA	474.19
2025_09_24	Noninfested	2.00	Sucrose	322.27
2025_09_24	Noninfested	2.00	Glucose	5.45
2025_09_24	Noninfested	2.00	Fructose	46071
2025_09_24	Noninfested	3.00	NDVI	0.65
2025_09_24	Noninfested	3.00	SPAD	44.2
2025_09_24	Noninfested	3.00	Dry_weight	0.15
2025_09_24	Noninfested	3.00	FRAP	14.63
2025_09_24	Noninfested	3.00	MDA	474.19
2025_09_24	Noninfested	3.00	Sucrose	299.56
2025_09_24	Noninfested	3.00	Glucose	4.86
2025_09_24	Noninfested	3.00	Fructose	2.43
2025_09_24	Noninfested	4.00	NDVI	0.6
2025_09_24	Noninfested	4.00	SPAD	41.6
2025_09_24	Noninfested	4.00	Dry_weight	0.19
2025_09_24	Noninfested	4.00	FRAP	13.27
2025_09_24	Noninfested	4.00	MDA	479.03
2025_09_24	Noninfested	4.00	Sucrose	300.54
2025_09_24	Noninfested	4.00	Glucose	4.9
2025_09_24	Noninfested	4.00	Fructose	2.43
2025_09_24	Noninfested	5.00	NDVI	0.66
2025_09_24	Noninfested	5.00	SPAD	39.7
2025_09_24	Noninfested	5.00	Dry_weight	0.18
2025_09_24	Noninfested	5.00	FRAP	13.54
2025_09_24	Noninfested	5.00	MDA	474.19
2025_09_24	Noninfested	5.00	Sucrose	348.33
2025_09_24	Noninfested	5.00	Glucose	3.88
2025_09_24	Noninfested	5.00	Fructose	1.91
2025_09_24	Noninfested	6.00	NDVI	0.63
2025_09_24	Noninfested	6.00	SPAD	56.7
2025_09_24	Noninfested	6.00	Dry_weight	0.15
2025_09_24	Noninfested	6.00	FRAP	14.34
2025_09_24	Noninfested	6.00	MDA	474.19
2025_09_24	Noninfested	6.00	Sucrose	348.72
2025_09_24	Noninfested	6.00	Glucose	46153
2025_09_24	Noninfested	6.00	Fructose	1.93
2025_09_24	Noninfested	7.00	NDVI	0.62
2025_09_24	Noninfested	7.00	SPAD	61.1
2025_09_24	Noninfested	7.00	Dry_weight	0.19
2025_09_24	Noninfested	7.00	FRAP	14.63
2025_09_24	Noninfested	7.00	MDA	479.03
2025_09_24	Noninfested	7.00	Sucrose	323.26
2025_09_24	Noninfested	7.00	Glucose	46197
2025_09_24	Noninfested	7.00	Fructose	2.63
2025_09_24	Noninfested	8.00	NDVI	0.64
2025_09_24	Noninfested	8.00	SPAD	38.1
2025_09_24	Noninfested	8.00	Dry_weight	0.18
2025_09_24	Noninfested	8.00	FRAP	13.27
2025_09_24	Noninfested	8.00	MDA	474.19
2025_09_24	Noninfested	8.00	Sucrose	322.27
2025_09_24	Noninfested	8.00	Glucose	5.45
2025_09_24	Noninfested	8.00	Fructose	46071
2025_09_24	Noninfested	9.00	NDVI	0.66
2025_09_24	Noninfested	9.00	SPAD	43.6
2025_09_24	Noninfested	9.00	Dry_weight	0.15
2025_09_24	Noninfested	9.00	FRAP	13.54
2025_09_24	Noninfested	9.00	MDA	474.19
2025_09_24	Noninfested	9.00	Sucrose	299.56
2025_09_24	Noninfested	9.00	Glucose	4.86
2025_09_24	Noninfested	9.00	Fructose	2.43
2025_09_24	Noninfested	10.00	NDVI	0.64
2025_09_24	Noninfested	10.00	SPAD	51
2025_09_24	Noninfested	10.00	Dry_weight	0.19
2025_09_24	Noninfested	10.00	FRAP	14.34
2025_09_24	Noninfested	10.00	MDA	479.03
2025_09_24	Noninfested	10.00	Sucrose	300.54
2025_09_24	Noninfested	10.00	Glucose	4.9
2025_09_24	Noninfested	10.00	Fructose	2.43
2025_09_24	Noninfested	11.00	NDVI	0.67
2025_09_24	Noninfested	11.00	SPAD	45.9
2025_09_24	Noninfested	11.00	Dry_weight	0.18
2025_09_24	Noninfested	11.00	FRAP	14.63
2025_09_24	Noninfested	11.00	MDA	474.19
2025_09_24	Noninfested	11.00	Sucrose	348.33
2025_09_24	Noninfested	11.00	Glucose	3.88
2025_09_24	Noninfested	11.00	Fructose	1.91
2025_09_24	Noninfested	12.00	NDVI	0.64
2025_09_24	Noninfested	12.00	SPAD	42
2025_09_24	Noninfested	12.00	Dry_weight	0.15
2025_09_24	Noninfested	12.00	FRAP	13.27
2025_09_24	Noninfested	12.00	MDA	474.19
2025_09_24	Noninfested	12.00	Sucrose	348.72
2025_09_24	Noninfested	12.00	Glucose	46153
2025_09_24	Noninfested	12.00	Fructose	1.93
2025_09_24	Noninfested	13.00	NDVI	0.66
2025_09_24	Noninfested	13.00	SPAD	44.3
2025_09_24	Noninfested	13.00	Dry_weight	0.19
2025_09_24	Noninfested	13.00	FRAP	13.94
2025_09_24	Noninfested	13.00	MDA	479.03
2025_09_24	Noninfested	13.00	Sucrose	323.78
2025_09_24	Noninfested	13.00	Glucose	46149
2025_09_24	Noninfested	13.00	Fructose	46078
2025_09_24	Noninfested	14.00	NDVI	0.67
2025_09_24	Noninfested	14.00	SPAD	41.7
2025_09_24	Noninfested	14.00	Dry_weight	0.18
2025_09_24	Noninfested	14.00	FRAP	13.94
2025_09_24	Noninfested	14.00	MDA	474.19
2025_09_24	Noninfested	14.00	Sucrose	323.78
2025_09_24	Noninfested	14.00	Glucose	46149
2025_09_24	Noninfested	14.00	Fructose	46078
2025_09_24	Noninfested	15.00	NDVI	0.67
2025_09_24	Noninfested	15.00	SPAD	39.8
2025_09_24	Noninfested	15.00	Dry_weight	0.15
2025_09_24	Noninfested	15.00	FRAP	13.94
2025_09_24	Noninfested	15.00	MDA	474.19
2025_09_24	Noninfested	15.00	Sucrose	323.78
2025_09_24	Noninfested	15.00	Glucose	46149
2025_09_24	Noninfested	15.00	Fructose	46078
2025_09_24	Infestedtreated	1.00	NDVI	0.61
2025_09_24	Infestedtreated	1.00	SPAD	56.8
2025_09_24	Infestedtreated	1.00	Dry_weight	0.19
2025_09_24	Infestedtreated	1.00	FRAP	15.52
2025_09_24	Infestedtreated	1.00	MDA	566.13
2025_09_24	Infestedtreated	1.00	Sucrose	331.8
2025_09_24	Infestedtreated	1.00	Glucose	46145
2025_09_24	Infestedtreated	1.00	Fructose	0.89
2025_09_24	Infestedtreated	2.00	NDVI	0.51
2025_09_24	Infestedtreated	2.00	SPAD	61.11
2025_09_24	Infestedtreated	2.00	Dry_weight	0.19
2025_09_24	Infestedtreated	2.00	FRAP	17.85
2025_09_24	Infestedtreated	2.00	MDA	566.13
2025_09_24	Infestedtreated	2.00	Sucrose	329.14
2025_09_24	Infestedtreated	2.00	Glucose	46157
2025_09_24	Infestedtreated	2.00	Fructose	0.84
2025_09_24	Infestedtreated	3.00	NDVI	0.64
2025_09_24	Infestedtreated	3.00	SPAD	38.11
2025_09_24	Infestedtreated	3.00	Dry_weight	0.16
2025_09_24	Infestedtreated	3.00	FRAP	18.14
2025_09_24	Infestedtreated	3.00	MDA	570.79
2025_09_24	Infestedtreated	3.00	Sucrose	315.87
2025_09_24	Infestedtreated	3.00	Glucose	4.6
2025_09_24	Infestedtreated	3.00	Fructose	46040
2025_09_24	Infestedtreated	4.00	NDVI	0.54
2025_09_24	Infestedtreated	4.00	SPAD	43.7
2025_09_24	Infestedtreated	4.00	Dry_weight	0.19
2025_09_24	Infestedtreated	4.00	FRAP	16.29
2025_09_24	Infestedtreated	4.00	MDA	566.13
2025_09_24	Infestedtreated	4.00	Sucrose	315.61
2025_09_24	Infestedtreated	4.00	Glucose	4.86
2025_09_24	Infestedtreated	4.00	Fructose	46038
2025_09_24	Infestedtreated	5.00	NDVI	0.6
2025_09_24	Infestedtreated	5.00	SPAD	52
2025_09_24	Infestedtreated	5.00	Dry_weight	0.19
2025_09_24	Infestedtreated	5.00	FRAP	15.52
2025_09_24	Infestedtreated	5.00	MDA	566.13
2025_09_24	Infestedtreated	5.00	Sucrose	275.26
2025_09_24	Infestedtreated	5.00	Glucose	46130
2025_09_24	Infestedtreated	5.00	Fructose	46044
2025_09_24	Infestedtreated	6.00	NDVI	0.62
2025_09_24	Infestedtreated	6.00	SPAD	45.1
2025_09_24	Infestedtreated	6.00	Dry_weight	0.16
2025_09_24	Infestedtreated	6.00	FRAP	17.85
2025_09_24	Infestedtreated	6.00	MDA	570.79
2025_09_24	Infestedtreated	6.00	Sucrose	274.4
2025_09_24	Infestedtreated	6.00	Glucose	4.42
2025_09_24	Infestedtreated	6.00	Fructose	46029
2025_09_24	Infestedtreated	7.00	NDVI	0.59
2025_09_24	Infestedtreated	7.00	SPAD	43
2025_09_24	Infestedtreated	7.00	Dry_weight	0.19
2025_09_24	Infestedtreated	7.00	FRAP	18.14
2025_09_24	Infestedtreated	7.00	MDA	566.13
2025_09_24	Infestedtreated	7.00	Sucrose	331.8
2025_09_24	Infestedtreated	7.00	Glucose	46145
2025_09_24	Infestedtreated	7.00	Fructose	0.89
2025_09_24	Infestedtreated	8.00	NDVI	0.58
2025_09_24	Infestedtreated	8.00	SPAD	56.7
2025_09_24	Infestedtreated	8.00	Dry_weight	0.19
2025_09_24	Infestedtreated	8.00	FRAP	16.29
2025_09_24	Infestedtreated	8.00	MDA	566.13
2025_09_24	Infestedtreated	8.00	Sucrose	329.14
2025_09_24	Infestedtreated	8.00	Glucose	46157
2025_09_24	Infestedtreated	8.00	Fructose	0.84
2025_09_24	Infestedtreated	9.00	NDVI	0.63
2025_09_24	Infestedtreated	9.00	SPAD	61.1
2025_09_24	Infestedtreated	9.00	Dry_weight	0.16
2025_09_24	Infestedtreated	9.00	FRAP	15.52
2025_09_24	Infestedtreated	9.00	MDA	570.79
2025_09_24	Infestedtreated	9.00	Sucrose	315.87
2025_09_24	Infestedtreated	9.00	Glucose	4.6
2025_09_24	Infestedtreated	9.00	Fructose	46040
2025_09_24	Infestedtreated	10.00	NDVI	0.62
2025_09_24	Infestedtreated	10.00	SPAD	38.1
2025_09_24	Infestedtreated	10.00	Dry_weight	0.19
2025_09_24	Infestedtreated	10.00	FRAP	17.85
2025_09_24	Infestedtreated	10.00	MDA	566.13
2025_09_24	Infestedtreated	10.00	Sucrose	315.61
2025_09_24	Infestedtreated	10.00	Glucose	4.86
2025_09_24	Infestedtreated	10.00	Fructose	46038
2025_09_24	Infestedtreated	11.00	NDVI	0.62
2025_09_24	Infestedtreated	11.00	SPAD	43.6
2025_09_24	Infestedtreated	11.00	Dry_weight	0.19
2025_09_24	Infestedtreated	11.00	FRAP	18.14
2025_09_24	Infestedtreated	11.00	MDA	566.13
2025_09_24	Infestedtreated	11.00	Sucrose	275.26
2025_09_24	Infestedtreated	11.00	Glucose	46130
2025_09_24	Infestedtreated	11.00	Fructose	46044
2025_09_24	Infestedtreated	12.00	NDVI	0.65
2025_09_24	Infestedtreated	12.00	SPAD	51
2025_09_24	Infestedtreated	12.00	Dry_weight	0.16
2025_09_24	Infestedtreated	12.00	FRAP	16.29
2025_09_24	Infestedtreated	12.00	MDA	570.79
2025_09_24	Infestedtreated	12.00	Sucrose	274.4
2025_09_24	Infestedtreated	12.00	Glucose	4.42
2025_09_24	Infestedtreated	12.00	Fructose	46029
2025_09_24	Infestedtreated	13.00	NDVI	0.65
2025_09_24	Infestedtreated	13.00	SPAD	45.9
2025_09_24	Infestedtreated	13.00	Dry_weight	0.19
2025_09_24	Infestedtreated	13.00	FRAP	16.95
2025_09_24	Infestedtreated	13.00	MDA	566.13
2025_09_24	Infestedtreated	13.00	Sucrose	307.01
2025_09_24	Infestedtreated	13.00	Glucose	4.7
2025_09_24	Infestedtreated	13.00	Fructose	46028
2025_09_24	Infestedtreated	14.00	NDVI	0.65
2025_09_24	Infestedtreated	14.00	SPAD	42
2025_09_24	Infestedtreated	14.00	Dry_weight	0.19
2025_09_24	Infestedtreated	14.00	FRAP	16.95
2025_09_24	Infestedtreated	14.00	MDA	566.13
2025_09_24	Infestedtreated	14.00	Sucrose	307.01
2025_09_24	Infestedtreated	14.00	Glucose	4.7
2025_09_24	Infestedtreated	14.00	Fructose	46028
2025_09_24	Infestedtreated	15.00	NDVI	0.64
2025_09_24	Infestedtreated	15.00	SPAD	44.3
2025_09_24	Infestedtreated	15.00	Dry_weight	0.16
2025_09_24	Infestedtreated	15.00	FRAP	16.95
2025_09_24	Infestedtreated	15.00	MDA	570.79
2025_09_24	Infestedtreated	15.00	Sucrose	307.01
2025_09_24	Infestedtreated	15.00	Glucose	4.7
2025_09_24	Infestedtreated	15.00	Fructose	46028
2025_09_24	Infesteduntreated	1.00	NDVI	0.65
2025_09_24	Infesteduntreated	1.00	SPAD	41.7
2025_09_24	Infesteduntreated	1.00	Dry_weight	0.18
2025_09_24	Infesteduntreated	1.00	FRAP	19.01
2025_09_24	Infesteduntreated	1.00	MDA	967.74
2025_09_24	Infesteduntreated	1.00	Sucrose	314.94
2025_09_24	Infesteduntreated	1.00	Glucose	3.44
2025_09_24	Infesteduntreated	1.00	Fructose	1.45
2025_09_24	Infesteduntreated	2.00	NDVI	0.66
2025_09_24	Infesteduntreated	2.00	SPAD	39.8
2025_09_24	Infesteduntreated	2.00	Dry_weight	0.22
2025_09_24	Infesteduntreated	2.00	FRAP	22.55
2025_09_24	Infesteduntreated	2.00	MDA	982.26
2025_09_24	Infesteduntreated	2.00	Sucrose	314.22
2025_09_24	Infesteduntreated	2.00	Glucose	46112
2025_09_24	Infesteduntreated	2.00	Fructose	1.46
2025_09_24	Infesteduntreated	3.00	NDVI	0.64
2025_09_24	Infesteduntreated	3.00	SPAD	56.8
2025_09_24	Infesteduntreated	3.00	Dry_weight	0.2
2025_09_24	Infesteduntreated	3.00	FRAP	22.32
2025_09_24	Infesteduntreated	3.00	MDA	987.1
2025_09_24	Infesteduntreated	3.00	Sucrose	273.11
2025_09_24	Infesteduntreated	3.00	Glucose	3.91
2025_09_24	Infesteduntreated	3.00	Fructose	1.46
2025_09_24	Infesteduntreated	4.00	NDVI	0.59
2025_09_24	Infesteduntreated	4.00	SPAD	61.11
2025_09_24	Infesteduntreated	4.00	Dry_weight	0.18
2025_09_24	Infesteduntreated	4.00	FRAP	19.94
2025_09_24	Infesteduntreated	4.00	MDA	967.74
2025_09_24	Infesteduntreated	4.00	Sucrose	272.61
2025_09_24	Infesteduntreated	4.00	Glucose	46131
2025_09_24	Infesteduntreated	4.00	Fructose	1.75
2025_09_24	Infesteduntreated	5.00	NDVI	0.63
2025_09_24	Infesteduntreated	5.00	SPAD	38.11
2025_09_24	Infesteduntreated	5.00	Dry_weight	0.22
2025_09_24	Infesteduntreated	5.00	FRAP	19.01
2025_09_24	Infesteduntreated	5.00	MDA	982.26
2025_09_24	Infesteduntreated	5.00	Sucrose	268.91
2025_09_24	Infesteduntreated	5.00	Glucose	2.87
2025_09_24	Infesteduntreated	5.00	Fructose	1.44
2025_09_24	Infesteduntreated	6.00	NDVI	0.59
2025_09_24	Infesteduntreated	6.00	SPAD	43.7
2025_09_24	Infesteduntreated	6.00	Dry_weight	0.2
2025_09_24	Infesteduntreated	6.00	FRAP	22.55
2025_09_24	Infesteduntreated	6.00	MDA	987.1
2025_09_24	Infesteduntreated	6.00	Sucrose	268.44
2025_09_24	Infesteduntreated	6.00	Glucose	46101
2025_09_24	Infesteduntreated	6.00	Fructose	1.32
2025_09_24	Infesteduntreated	7.00	NDVI	0.63
2025_09_24	Infesteduntreated	7.00	SPAD	52
2025_09_24	Infesteduntreated	7.00	Dry_weight	0.18
2025_09_24	Infesteduntreated	7.00	FRAP	22.32
2025_09_24	Infesteduntreated	7.00	MDA	967.74
2025_09_24	Infesteduntreated	7.00	Sucrose	314.94
2025_09_24	Infesteduntreated	7.00	Glucose	3.44
2025_09_24	Infesteduntreated	7.00	Fructose	1.45
2025_09_24	Infesteduntreated	8.00	NDVI	0.52
2025_09_24	Infesteduntreated	8.00	SPAD	45.1
2025_09_24	Infesteduntreated	8.00	Dry_weight	0.22
2025_09_24	Infesteduntreated	8.00	FRAP	19.94
2025_09_24	Infesteduntreated	8.00	MDA	982.26
2025_09_24	Infesteduntreated	8.00	Sucrose	314.22
2025_09_24	Infesteduntreated	8.00	Glucose	46112
2025_09_24	Infesteduntreated	8.00	Fructose	1.46
2025_09_24	Infesteduntreated	9.00	NDVI	0.52
2025_09_24	Infesteduntreated	9.00	SPAD	43
2025_09_24	Infesteduntreated	9.00	Dry_weight	0.2
2025_09_24	Infesteduntreated	9.00	FRAP	19.01
2025_09_24	Infesteduntreated	9.00	MDA	987.1
2025_09_24	Infesteduntreated	9.00	Sucrose	273.11
2025_09_24	Infesteduntreated	9.00	Glucose	3.91
2025_09_24	Infesteduntreated	9.00	Fructose	1.46
2025_09_24	Infesteduntreated	10.00	NDVI	0.49
2025_09_24	Infesteduntreated	10.00	SPAD	44.4
2025_09_24	Infesteduntreated	10.00	Dry_weight	0.18
2025_09_24	Infesteduntreated	10.00	FRAP	22.55
2025_09_24	Infesteduntreated	10.00	MDA	967.74
2025_09_24	Infesteduntreated	10.00	Sucrose	272.61
2025_09_24	Infesteduntreated	10.00	Glucose	46131
2025_09_24	Infesteduntreated	10.00	Fructose	1.75
2025_09_24	Infesteduntreated	11.00	NDVI	0.52
2025_09_24	Infesteduntreated	11.00	SPAD	41.8
2025_09_24	Infesteduntreated	11.00	Dry_weight	0.22
2025_09_24	Infesteduntreated	11.00	FRAP	22.32
2025_09_24	Infesteduntreated	11.00	MDA	982.26
2025_09_24	Infesteduntreated	11.00	Sucrose	268.91
2025_09_24	Infesteduntreated	11.00	Glucose	2.87
2025_09_24	Infesteduntreated	11.00	Fructose	1.44
2025_09_24	Infesteduntreated	12.00	NDVI	0.55
2025_09_24	Infesteduntreated	12.00	SPAD	39.9
2025_09_24	Infesteduntreated	12.00	Dry_weight	0.2
2025_09_24	Infesteduntreated	12.00	FRAP	19.94
2025_09_24	Infesteduntreated	12.00	MDA	987.1
2025_09_24	Infesteduntreated	12.00	Sucrose	268.44
2025_09_24	Infesteduntreated	12.00	Glucose	46101
2025_09_24	Infesteduntreated	12.00	Fructose	1.32
2025_09_24	Infesteduntreated	13.00	NDVI	0.68
2025_09_24	Infesteduntreated	13.00	SPAD	56.9
2025_09_24	Infesteduntreated	13.00	Dry_weight	0.18
2025_09_24	Infesteduntreated	13.00	FRAP	20.95
2025_09_24	Infesteduntreated	13.00	MDA	967.74
2025_09_24	Infesteduntreated	13.00	Sucrose	285.37
2025_09_24	Infesteduntreated	13.00	Glucose	3.49
2025_09_24	Infesteduntreated	13.00	Fructose	1.48
2025_09_24	Infesteduntreated	14.00	NDVI	0.63
2025_09_24	Infesteduntreated	14.00	SPAD	61.12
2025_09_24	Infesteduntreated	14.00	Dry_weight	0.22
2025_09_24	Infesteduntreated	14.00	FRAP	20.95
2025_09_24	Infesteduntreated	14.00	MDA	982.26
2025_09_24	Infesteduntreated	14.00	Sucrose	285.37
2025_09_24	Infesteduntreated	14.00	Glucose	3.49
2025_09_24	Infesteduntreated	14.00	Fructose	1.48
2025_09_24	Infesteduntreated	15.00	NDVI	0.67
2025_09_24	Infesteduntreated	15.00	SPAD	38.12
2025_09_24	Infesteduntreated	15.00	Dry_weight	0.2
2025_09_24	Infesteduntreated	15.00	FRAP	20.95
2025_09_24	Infesteduntreated	15.00	MDA	987.1
2025_09_24	Infesteduntreated	15.00	Sucrose	285.37
2025_09_24	Infesteduntreated	15.00	Glucose	3.49
2025_09_24	Infesteduntreated	15.00	Fructose	1.48
2025_10_01	Noninfested	1.00	NDVI	0.67
2025_10_01	Noninfested	1.00	SPAD	43.8
2025_10_01	Noninfested	1.00	Dry_weight	0.19
2025_10_01	Noninfested	1.00	FRAP	10.57
2025_10_01	Noninfested	1.00	MDA	377.42
2025_10_01	Noninfested	1.00	Sucrose	292.66
2025_10_01	Noninfested	1.00	Glucose	4.64
2025_10_01	Noninfested	1.00	Fructose	1.51
2025_10_01	Noninfested	1.00	SOD	0.04
2025_10_01	Noninfested	1.00	CAT	-0.02
2025_10_01	Noninfested	1.00	APX	0.08
2025_10_01	Noninfested	1.00	GPX	0.08
2025_10_01	Noninfested	1.00	GR	-0.02
2025_10_01	Noninfested	1.00	DHAR	-0.04
2025_10_01	Noninfested	1.00	MDAR	-0.04
2025_10_01	Noninfested	2.00	NDVI	0.69
2025_10_01	Noninfested	2.00	SPAD	53
2025_10_01	Noninfested	2.00	Dry_weight	0.19
2025_10_01	Noninfested	2.00	FRAP	13.53
2025_10_01	Noninfested	2.00	MDA	416.13
2025_10_01	Noninfested	2.00	Sucrose	293.2
2025_10_01	Noninfested	2.00	Glucose	4.66
2025_10_01	Noninfested	2.00	Fructose	1.52
2025_10_01	Noninfested	2.00	SOD	-0.01
2025_10_01	Noninfested	2.00	CAT	-0.07
2025_10_01	Noninfested	2.00	APX	-0.24
2025_10_01	Noninfested	2.00	GPX	0.06
2025_10_01	Noninfested	2.00	GR	-0.01
2025_10_01	Noninfested	2.00	DHAR	0.06
2025_10_01	Noninfested	2.00	MDAR	0.01
2025_10_01	Noninfested	3.00	NDVI	0.62
2025_10_01	Noninfested	3.00	SPAD	45.11
2025_10_01	Noninfested	3.00	Dry_weight	0.2
2025_10_01	Noninfested	3.00	FRAP	10.65
2025_10_01	Noninfested	3.00	MDA	440.32
2025_10_01	Noninfested	3.00	Sucrose	310.26
2025_10_01	Noninfested	3.00	Glucose	46236
2025_10_01	Noninfested	3.00	Fructose	46025
2025_10_01	Noninfested	3.00	SOD	-0.03
2025_10_01	Noninfested	3.00	CAT	0.09
2025_10_01	Noninfested	3.00	APX	0.16
2025_10_01	Noninfested	3.00	GPX	-0.14
2025_10_01	Noninfested	3.00	GR	0.03
2025_10_01	Noninfested	3.00	DHAR	-0.01
2025_10_01	Noninfested	3.00	MDAR	0.03
2025_10_01	Noninfested	4.00	NDVI	0.66
2025_10_01	Noninfested	4.00	SPAD	44
2025_10_01	Noninfested	4.00	Dry_weight	0.19
2025_10_01	Noninfested	4.00	FRAP	10.48
2025_10_01	Noninfested	4.00	MDA	377.42
2025_10_01	Noninfested	4.00	Sucrose	310.46
2025_10_01	Noninfested	4.00	Glucose	7.88
2025_10_01	Noninfested	4.00	Fructose	46023
2025_10_01	Noninfested	4.00	SOD	0.04
2025_10_01	Noninfested	4.00	CAT	-0.02
2025_10_01	Noninfested	4.00	APX	0.08
2025_10_01	Noninfested	4.00	GPX	0.08
2025_10_01	Noninfested	4.00	GR	-0.02
2025_10_01	Noninfested	4.00	DHAR	-0.04
2025_10_01	Noninfested	4.00	MDAR	-0.04
2025_10_01	Noninfested	5.00	NDVI	0.61
2025_10_01	Noninfested	5.00	SPAD	56.8
2025_10_01	Noninfested	5.00	Dry_weight	0.19
2025_10_01	Noninfested	5.00	FRAP	10.57
2025_10_01	Noninfested	5.00	MDA	416.13
2025_10_01	Noninfested	5.00	Sucrose	328.7
2025_10_01	Noninfested	5.00	Glucose	5.88
2025_10_01	Noninfested	5.00	Fructose	46039
2025_10_01	Noninfested	5.00	SOD	-0.01
2025_10_01	Noninfested	5.00	CAT	-0.07
2025_10_01	Noninfested	5.00	APX	-0.24
2025_10_01	Noninfested	5.00	GPX	0.06
2025_10_01	Noninfested	5.00	GR	-0.01
2025_10_01	Noninfested	5.00	DHAR	0.06
2025_10_01	Noninfested	5.00	MDAR	0.01
2025_10_01	Noninfested	6.00	NDVI	0.64
2025_10_01	Noninfested	6.00	SPAD	61.11
2025_10_01	Noninfested	6.00	Dry_weight	0.2
2025_10_01	Noninfested	6.00	FRAP	13.53
2025_10_01	Noninfested	6.00	MDA	440.32
2025_10_01	Noninfested	6.00	Sucrose	328.18
2025_10_01	Noninfested	6.00	Glucose	46182
2025_10_01	Noninfested	6.00	Fructose	46039
2025_10_01	Noninfested	6.00	SOD	-0.03
2025_10_01	Noninfested	6.00	CAT	0.09
2025_10_01	Noninfested	6.00	APX	0.16
2025_10_01	Noninfested	6.00	GPX	-0.14
2025_10_01	Noninfested	6.00	GR	0.03
2025_10_01	Noninfested	6.00	DHAR	-0.01
2025_10_01	Noninfested	6.00	MDAR	0.03
2025_10_01	Noninfested	7.00	NDVI	0.62
2025_10_01	Noninfested	7.00	SPAD	38.11
2025_10_01	Noninfested	7.00	Dry_weight	0.19
2025_10_01	Noninfested	7.00	FRAP	10.65
2025_10_01	Noninfested	7.00	MDA	377.42
2025_10_01	Noninfested	7.00	Sucrose	292.66
2025_10_01	Noninfested	7.00	Glucose	4.64
2025_10_01	Noninfested	7.00	Fructose	1.51
2025_10_01	Noninfested	7.00	SOD	0.04
2025_10_01	Noninfested	7.00	CAT	-0.02
2025_10_01	Noninfested	7.00	APX	0.08
2025_10_01	Noninfested	7.00	GPX	0.08
2025_10_01	Noninfested	7.00	GR	-0.02
2025_10_01	Noninfested	7.00	DHAR	-0.04
2025_10_01	Noninfested	7.00	MDAR	-0.04
2025_10_01	Noninfested	8.00	NDVI	0.63
2025_10_01	Noninfested	8.00	SPAD	43.7
2025_10_01	Noninfested	8.00	Dry_weight	0.19
2025_10_01	Noninfested	8.00	FRAP	10.48
2025_10_01	Noninfested	8.00	MDA	416.13
2025_10_01	Noninfested	8.00	Sucrose	293.2
2025_10_01	Noninfested	8.00	Glucose	4.66
2025_10_01	Noninfested	8.00	Fructose	1.52
2025_10_01	Noninfested	8.00	SOD	-0.01
2025_10_01	Noninfested	8.00	CAT	-0.07
2025_10_01	Noninfested	8.00	APX	-0.24
2025_10_01	Noninfested	8.00	GPX	0.06
2025_10_01	Noninfested	8.00	GR	-0.01
2025_10_01	Noninfested	8.00	DHAR	0.06
2025_10_01	Noninfested	8.00	MDAR	0.01
2025_10_01	Noninfested	9.00	NDVI	0.64
2025_10_01	Noninfested	9.00	SPAD	52
2025_10_01	Noninfested	9.00	Dry_weight	0.2
2025_10_01	Noninfested	9.00	FRAP	10.57
2025_10_01	Noninfested	9.00	MDA	440.32
2025_10_01	Noninfested	9.00	Sucrose	310.26
2025_10_01	Noninfested	9.00	Glucose	46236
2025_10_01	Noninfested	9.00	Fructose	46025
2025_10_01	Noninfested	9.00	SOD	-0.03
2025_10_01	Noninfested	9.00	CAT	0.09
2025_10_01	Noninfested	9.00	APX	0.16
2025_10_01	Noninfested	9.00	GPX	-0.14
2025_10_01	Noninfested	9.00	GR	0.03
2025_10_01	Noninfested	9.00	DHAR	-0.01
2025_10_01	Noninfested	9.00	MDAR	0.03
2025_10_01	Noninfested	10.00	NDVI	0.7
2025_10_01	Noninfested	10.00	SPAD	45.1
2025_10_01	Noninfested	10.00	Dry_weight	0.19
2025_10_01	Noninfested	10.00	FRAP	13.53
2025_10_01	Noninfested	10.00	MDA	377.42
2025_10_01	Noninfested	10.00	Sucrose	310.46
2025_10_01	Noninfested	10.00	Glucose	7.88
2025_10_01	Noninfested	10.00	Fructose	46023
2025_10_01	Noninfested	10.00	SOD	0.04
2025_10_01	Noninfested	10.00	CAT	-0.02
2025_10_01	Noninfested	10.00	APX	0.08
2025_10_01	Noninfested	10.00	GPX	0.08
2025_10_01	Noninfested	10.00	GR	-0.02
2025_10_01	Noninfested	10.00	DHAR	-0.04
2025_10_01	Noninfested	10.00	MDAR	-0.04
2025_10_01	Noninfested	11.00	NDVI	0.61
2025_10_01	Noninfested	11.00	SPAD	43
2025_10_01	Noninfested	11.00	Dry_weight	0.19
2025_10_01	Noninfested	11.00	FRAP	10.65
2025_10_01	Noninfested	11.00	MDA	416.13
2025_10_01	Noninfested	11.00	Sucrose	328.7
2025_10_01	Noninfested	11.00	Glucose	5.88
2025_10_01	Noninfested	11.00	Fructose	46039
2025_10_01	Noninfested	11.00	SOD	-0.01
2025_10_01	Noninfested	11.00	CAT	-0.07
2025_10_01	Noninfested	11.00	APX	-0.24
2025_10_01	Noninfested	11.00	GPX	0.06
2025_10_01	Noninfested	11.00	GR	-0.01
2025_10_01	Noninfested	11.00	DHAR	0.06
2025_10_01	Noninfested	11.00	MDAR	0.01
2025_10_01	Noninfested	12.00	NDVI	0.63
2025_10_01	Noninfested	12.00	SPAD	44.4
2025_10_01	Noninfested	12.00	Dry_weight	0.2
2025_10_01	Noninfested	12.00	FRAP	10.48
2025_10_01	Noninfested	12.00	MDA	440.32
2025_10_01	Noninfested	12.00	Sucrose	328.18
2025_10_01	Noninfested	12.00	Glucose	46182
2025_10_01	Noninfested	12.00	Fructose	46039
2025_10_01	Noninfested	12.00	SOD	-0.03
2025_10_01	Noninfested	12.00	CAT	0.09
2025_10_01	Noninfested	12.00	APX	0.16
2025_10_01	Noninfested	12.00	GPX	-0.14
2025_10_01	Noninfested	12.00	GR	0.03
2025_10_01	Noninfested	12.00	DHAR	-0.01
2025_10_01	Noninfested	12.00	MDAR	0.03
2025_10_01	Noninfested	13.00	NDVI	0.62
2025_10_01	Noninfested	13.00	SPAD	41.8
2025_10_01	Noninfested	13.00	Dry_weight	0.19
2025_10_01	Noninfested	13.00	FRAP	11.31
2025_10_01	Noninfested	13.00	MDA	377.42
2025_10_01	Noninfested	13.00	Sucrose	310.58
2025_10_01	Noninfested	13.00	Glucose	46193
2025_10_01	Noninfested	13.00	Fructose	46045
2025_10_01	Noninfested	13.00	SOD	0.04
2025_10_01	Noninfested	13.00	CAT	-0.02
2025_10_01	Noninfested	13.00	APX	0.08
2025_10_01	Noninfested	13.00	GPX	0.08
2025_10_01	Noninfested	13.00	GR	-0.02
2025_10_01	Noninfested	13.00	DHAR	-0.04
2025_10_01	Noninfested	13.00	MDAR	-0.04
2025_10_01	Noninfested	14.00	NDVI	0.65
2025_10_01	Noninfested	14.00	SPAD	39.9
2025_10_01	Noninfested	14.00	Dry_weight	0.19
2025_10_01	Noninfested	14.00	FRAP	11.31
2025_10_01	Noninfested	14.00	MDA	416.13
2025_10_01	Noninfested	14.00	Sucrose	310.58
2025_10_01	Noninfested	14.00	Glucose	46193
2025_10_01	Noninfested	14.00	Fructose	46045
2025_10_01	Noninfested	14.00	SOD	-0.01
2025_10_01	Noninfested	14.00	CAT	-0.07
2025_10_01	Noninfested	14.00	APX	-0.24
2025_10_01	Noninfested	14.00	GPX	0.06
2025_10_01	Noninfested	14.00	GR	-0.01
2025_10_01	Noninfested	14.00	DHAR	0.06
2025_10_01	Noninfested	14.00	MDAR	0.01
2025_10_01	Noninfested	15.00	NDVI	0.65
2025_10_01	Noninfested	15.00	SPAD	56.9
2025_10_01	Noninfested	15.00	Dry_weight	0.2
2025_10_01	Noninfested	15.00	FRAP	11.31
2025_10_01	Noninfested	15.00	MDA	440.32
2025_10_01	Noninfested	15.00	Sucrose	310.58
2025_10_01	Noninfested	15.00	Glucose	46193
2025_10_01	Noninfested	15.00	Fructose	46045
2025_10_01	Noninfested	15.00	SOD	-0.03
2025_10_01	Noninfested	15.00	CAT	0.09
2025_10_01	Noninfested	15.00	APX	0.16
2025_10_01	Noninfested	15.00	GPX	-0.14
2025_10_01	Noninfested	15.00	GR	0.03
2025_10_01	Noninfested	15.00	DHAR	-0.01
2025_10_01	Noninfested	15.00	MDAR	0.03
2025_10_01	Infestedtreated	1.00	NDVI	0.62
2025_10_01	Infestedtreated	1.00	SPAD	61.12
2025_10_01	Infestedtreated	1.00	Dry_weight	0.2
2025_10_01	Infestedtreated	1.00	FRAP	11.24
2025_10_01	Infestedtreated	1.00	MDA	343.55
2025_10_01	Infestedtreated	1.00	Sucrose	274.08
2025_10_01	Infestedtreated	1.00	Glucose	5.92
2025_10_01	Infestedtreated	1.00	Fructose	1.69
2025_10_01	Infestedtreated	1.00	SOD	0.05
2025_10_01	Infestedtreated	1.00	CAT	-0.08
2025_10_01	Infestedtreated	1.00	APX	0.04
2025_10_01	Infestedtreated	1.00	GPX	0.59
2025_10_01	Infestedtreated	1.00	GR	-0.25
2025_10_01	Infestedtreated	1.00	DHAR	-0.09
2025_10_01	Infestedtreated	1.00	MDAR	-0.16
2025_10_01	Infestedtreated	2.00	NDVI	0.61
2025_10_01	Infestedtreated	2.00	SPAD	38.12
2025_10_01	Infestedtreated	2.00	Dry_weight	0.21
2025_10_01	Infestedtreated	2.00	FRAP	11.14
2025_10_01	Infestedtreated	2.00	MDA	377.42
2025_10_01	Infestedtreated	2.00	Sucrose	273.85
2025_10_01	Infestedtreated	2.00	Glucose	46200
2025_10_01	Infestedtreated	2.00	Fructose	1.87
2025_10_01	Infestedtreated	2.00	SOD	-0.17
2025_10_01	Infestedtreated	2.00	CAT	-0.02
2025_10_01	Infestedtreated	2.00	APX	-0.06
2025_10_01	Infestedtreated	2.00	GPX	0.45
2025_10_01	Infestedtreated	2.00	GR	-0.36
2025_10_01	Infestedtreated	2.00	DHAR	-0.15
2025_10_01	Infestedtreated	2.00	MDAR	-0.32
2025_10_01	Infestedtreated	3.00	NDVI	0.44
2025_10_01	Infestedtreated	3.00	SPAD	43.8
2025_10_01	Infestedtreated	3.00	Dry_weight	0.2
2025_10_01	Infestedtreated	3.00	FRAP	13.29
2025_10_01	Infestedtreated	3.00	MDA	372.58
2025_10_01	Infestedtreated	3.00	Sucrose	303.89
2025_10_01	Infestedtreated	3.00	Glucose	3.81
2025_10_01	Infestedtreated	3.00	Fructose	1.9
2025_10_01	Infestedtreated	3.00	SOD	-0.1
2025_10_01	Infestedtreated	3.00	CAT	-0.05
2025_10_01	Infestedtreated	3.00	APX	-0.2
2025_10_01	Infestedtreated	3.00	GPX	0.51
2025_10_01	Infestedtreated	3.00	GR	-0.39
2025_10_01	Infestedtreated	3.00	DHAR	-0.22
2025_10_01	Infestedtreated	3.00	MDAR	-0.33
2025_10_01	Infestedtreated	4.00	NDVI	0.63
2025_10_01	Infestedtreated	4.00	SPAD	53
2025_10_01	Infestedtreated	4.00	Dry_weight	0.2
2025_10_01	Infestedtreated	4.00	FRAP	12.64
2025_10_01	Infestedtreated	4.00	MDA	343.55
2025_10_01	Infestedtreated	4.00	Sucrose	303.4
2025_10_01	Infestedtreated	4.00	Glucose	3.67
2025_10_01	Infestedtreated	4.00	Fructose	1.61
2025_10_01	Infestedtreated	4.00	SOD	0.05
2025_10_01	Infestedtreated	4.00	CAT	-0.08
2025_10_01	Infestedtreated	4.00	APX	0.04
2025_10_01	Infestedtreated	4.00	GPX	0.59
2025_10_01	Infestedtreated	4.00	GR	-0.25
2025_10_01	Infestedtreated	4.00	DHAR	-0.09
2025_10_01	Infestedtreated	4.00	MDAR	-0.16
2025_10_01	Infestedtreated	5.00	NDVI	0.66
2025_10_01	Infestedtreated	5.00	SPAD	45.11
2025_10_01	Infestedtreated	5.00	Dry_weight	0.21
2025_10_01	Infestedtreated	5.00	FRAP	11.24
2025_10_01	Infestedtreated	5.00	MDA	377.42
2025_10_01	Infestedtreated	5.00	Sucrose	323.38
2025_10_01	Infestedtreated	5.00	Glucose	46153
2025_10_01	Infestedtreated	5.00	Fructose	46033
2025_10_01	Infestedtreated	5.00	SOD	-0.17
2025_10_01	Infestedtreated	5.00	CAT	-0.02
2025_10_01	Infestedtreated	5.00	APX	-0.06
2025_10_01	Infestedtreated	5.00	GPX	0.45
2025_10_01	Infestedtreated	5.00	GR	-0.36
2025_10_01	Infestedtreated	5.00	DHAR	-0.15
2025_10_01	Infestedtreated	5.00	MDAR	-0.32
2025_10_01	Infestedtreated	6.00	NDVI	0.6
2025_10_01	Infestedtreated	6.00	SPAD	44
2025_10_01	Infestedtreated	6.00	Dry_weight	0.2
2025_10_01	Infestedtreated	6.00	FRAP	11.13
2025_10_01	Infestedtreated	6.00	MDA	372.58
2025_10_01	Infestedtreated	6.00	Sucrose	323.77
2025_10_01	Infestedtreated	6.00	Glucose	46169
2025_10_01	Infestedtreated	6.00	Fructose	46033
2025_10_01	Infestedtreated	6.00	SOD	-0.1
2025_10_01	Infestedtreated	6.00	CAT	-0.05
2025_10_01	Infestedtreated	6.00	APX	-0.2
2025_10_01	Infestedtreated	6.00	GPX	0.51
2025_10_01	Infestedtreated	6.00	GR	-0.39
2025_10_01	Infestedtreated	6.00	DHAR	-0.22
2025_10_01	Infestedtreated	6.00	MDAR	-0.33
2025_10_01	Infestedtreated	7.00	NDVI	0.61
2025_10_01	Infestedtreated	7.00	SPAD	44.5
2025_10_01	Infestedtreated	7.00	Dry_weight	0.2
2025_10_01	Infestedtreated	7.00	FRAP	13.29
2025_10_01	Infestedtreated	7.00	MDA	343.55
2025_10_01	Infestedtreated	7.00	Sucrose	274.08
2025_10_01	Infestedtreated	7.00	Glucose	5.92
2025_10_01	Infestedtreated	7.00	Fructose	1.69
2025_10_01	Infestedtreated	7.00	SOD	0.05
2025_10_01	Infestedtreated	7.00	CAT	-0.08
2025_10_01	Infestedtreated	7.00	APX	0.04
2025_10_01	Infestedtreated	7.00	GPX	0.59
2025_10_01	Infestedtreated	7.00	GR	-0.25
2025_10_01	Infestedtreated	7.00	DHAR	-0.09
2025_10_01	Infestedtreated	7.00	MDAR	-0.16
2025_10_01	Infestedtreated	8.00	NDVI	0.63
2025_10_01	Infestedtreated	8.00	SPAD	41.9
2025_10_01	Infestedtreated	8.00	Dry_weight	0.21
2025_10_01	Infestedtreated	8.00	FRAP	12.64
2025_10_01	Infestedtreated	8.00	MDA	377.42
2025_10_01	Infestedtreated	8.00	Sucrose	273.85
2025_10_01	Infestedtreated	8.00	Glucose	46200
2025_10_01	Infestedtreated	8.00	Fructose	1.87
2025_10_01	Infestedtreated	8.00	SOD	-0.17
2025_10_01	Infestedtreated	8.00	CAT	-0.02
2025_10_01	Infestedtreated	8.00	APX	-0.06
2025_10_01	Infestedtreated	8.00	GPX	0.45
2025_10_01	Infestedtreated	8.00	GR	-0.36
2025_10_01	Infestedtreated	8.00	DHAR	-0.15
2025_10_01	Infestedtreated	8.00	MDAR	-0.32
2025_10_01	Infestedtreated	9.00	NDVI	0.59
2025_10_01	Infestedtreated	9.00	SPAD	39.1
2025_10_01	Infestedtreated	9.00	Dry_weight	0.2
2025_10_01	Infestedtreated	9.00	FRAP	11.24
2025_10_01	Infestedtreated	9.00	MDA	372.58
2025_10_01	Infestedtreated	9.00	Sucrose	303.89
2025_10_01	Infestedtreated	9.00	Glucose	3.81
2025_10_01	Infestedtreated	9.00	Fructose	1.9
2025_10_01	Infestedtreated	9.00	SOD	-0.1
2025_10_01	Infestedtreated	9.00	CAT	-0.05
2025_10_01	Infestedtreated	9.00	APX	-0.2
2025_10_01	Infestedtreated	9.00	GPX	0.51
2025_10_01	Infestedtreated	9.00	GR	-0.39
2025_10_01	Infestedtreated	9.00	DHAR	-0.22
2025_10_01	Infestedtreated	9.00	MDAR	-0.33
2025_10_01	Infestedtreated	10.00	NDVI	0.62
2025_10_01	Infestedtreated	10.00	SPAD	56.1
2025_10_01	Infestedtreated	10.00	Dry_weight	0.2
2025_10_01	Infestedtreated	10.00	FRAP	11.13
2025_10_01	Infestedtreated	10.00	MDA	343.55
2025_10_01	Infestedtreated	10.00	Sucrose	303.4
2025_10_01	Infestedtreated	10.00	Glucose	3.67
2025_10_01	Infestedtreated	10.00	Fructose	1.61
2025_10_01	Infestedtreated	10.00	SOD	0.05
2025_10_01	Infestedtreated	10.00	CAT	-0.08
2025_10_01	Infestedtreated	10.00	APX	0.04
2025_10_01	Infestedtreated	10.00	GPX	0.59
2025_10_01	Infestedtreated	10.00	GR	-0.25
2025_10_01	Infestedtreated	10.00	DHAR	-0.09
2025_10_01	Infestedtreated	10.00	MDAR	-0.16
2025_10_01	Infestedtreated	11.00	NDVI	0.59
2025_10_01	Infestedtreated	11.00	SPAD	61.13
2025_10_01	Infestedtreated	11.00	Dry_weight	0.21
2025_10_01	Infestedtreated	11.00	FRAP	13.29
2025_10_01	Infestedtreated	11.00	MDA	377.42
2025_10_01	Infestedtreated	11.00	Sucrose	323.38
2025_10_01	Infestedtreated	11.00	Glucose	46153
2025_10_01	Infestedtreated	11.00	Fructose	46033
2025_10_01	Infestedtreated	11.00	SOD	-0.17
2025_10_01	Infestedtreated	11.00	CAT	-0.02
2025_10_01	Infestedtreated	11.00	APX	-0.06
2025_10_01	Infestedtreated	11.00	GPX	0.45
2025_10_01	Infestedtreated	11.00	GR	-0.36
2025_10_01	Infestedtreated	11.00	DHAR	-0.15
2025_10_01	Infestedtreated	11.00	MDAR	-0.32
2025_10_01	Infestedtreated	12.00	NDVI	0.67
2025_10_01	Infestedtreated	12.00	SPAD	38.13
2025_10_01	Infestedtreated	12.00	Dry_weight	0.2
2025_10_01	Infestedtreated	12.00	FRAP	12.64
2025_10_01	Infestedtreated	12.00	MDA	372.58
2025_10_01	Infestedtreated	12.00	Sucrose	323.77
2025_10_01	Infestedtreated	12.00	Glucose	46169
2025_10_01	Infestedtreated	12.00	Fructose	46033
2025_10_01	Infestedtreated	12.00	SOD	-0.1
2025_10_01	Infestedtreated	12.00	CAT	-0.05
2025_10_01	Infestedtreated	12.00	APX	-0.2
2025_10_01	Infestedtreated	12.00	GPX	0.51
2025_10_01	Infestedtreated	12.00	GR	-0.39
2025_10_01	Infestedtreated	12.00	DHAR	-0.22
2025_10_01	Infestedtreated	12.00	MDAR	-0.16
2025_10_01	Infestedtreated	13.00	NDVI	0.64
2025_10_01	Infestedtreated	13.00	SPAD	43.9
2025_10_01	Infestedtreated	13.00	Dry_weight	0.2
2025_10_01	Infestedtreated	13.00	FRAP	12.08
2025_10_01	Infestedtreated	13.00	MDA	343.55
2025_10_01	Infestedtreated	13.00	Sucrose	300.39
2025_10_01	Infestedtreated	13.00	Glucose	46143
2025_10_01	Infestedtreated	13.00	Fructose	1.55
2025_10_01	Infestedtreated	13.00	SOD	0.05
2025_10_01	Infestedtreated	13.00	CAT	-0.08
2025_10_01	Infestedtreated	13.00	APX	0.04
2025_10_01	Infestedtreated	13.00	GPX	0.59
2025_10_01	Infestedtreated	13.00	GR	-0.25
2025_10_01	Infestedtreated	13.00	DHAR	-0.09
2025_10_01	Infestedtreated	13.00	MDAR	-0.16
2025_10_01	Infestedtreated	14.00	NDVI	0.62
2025_10_01	Infestedtreated	14.00	SPAD	54
2025_10_01	Infestedtreated	14.00	Dry_weight	0.21
2025_10_01	Infestedtreated	14.00	FRAP	12.08
2025_10_01	Infestedtreated	14.00	MDA	377.42
2025_10_01	Infestedtreated	14.00	Sucrose	300.39
2025_10_01	Infestedtreated	14.00	Glucose	46143
2025_10_01	Infestedtreated	14.00	Fructose	1.55
2025_10_01	Infestedtreated	14.00	SOD	-0.17
2025_10_01	Infestedtreated	14.00	CAT	-0.02
2025_10_01	Infestedtreated	14.00	APX	-0.06
2025_10_01	Infestedtreated	14.00	GPX	0.45
2025_10_01	Infestedtreated	14.00	GR	-0.36
2025_10_01	Infestedtreated	14.00	DHAR	-0.15
2025_10_01	Infestedtreated	14.00	MDAR	-0.32
2025_10_01	Infestedtreated	15.00	NDVI	0.64
2025_10_01	Infestedtreated	15.00	SPAD	45.12
2025_10_01	Infestedtreated	15.00	Dry_weight	0.2
2025_10_01	Infestedtreated	15.00	FRAP	12.08
2025_10_01	Infestedtreated	15.00	MDA	372.58
2025_10_01	Infestedtreated	15.00	Sucrose	300.39
2025_10_01	Infestedtreated	15.00	Glucose	46143
2025_10_01	Infestedtreated	15.00	Fructose	1.55
2025_10_01	Infestedtreated	15.00	SOD	-0.1
2025_10_01	Infestedtreated	15.00	CAT	-0.05
2025_10_01	Infestedtreated	15.00	APX	-0.2
2025_10_01	Infestedtreated	15.00	GPX	0.51
2025_10_01	Infestedtreated	15.00	GR	-0.39
2025_10_01	Infestedtreated	15.00	DHAR	-0.22
2025_10_01	Infestedtreated	15.00	MDAR	-0.33
2025_10_01	Infesteduntreated	1.00	NDVI	0.53
2025_10_01	Infesteduntreated	1.00	SPAD	45
2025_10_01	Infesteduntreated	1.00	Dry_weight	0.2
2025_10_01	Infesteduntreated	1.00	FRAP	13.77
2025_10_01	Infesteduntreated	1.00	MDA	488.71
2025_10_01	Infesteduntreated	1.00	Sucrose	290.2
2025_10_01	Infesteduntreated	1.00	Glucose	46070
2025_10_01	Infesteduntreated	1.00	Fructose	1.45
2025_10_01	Infesteduntreated	1.00	SOD	0.18
2025_10_01	Infesteduntreated	1.00	CAT	0.22
2025_10_01	Infesteduntreated	1.00	APX	0.36
2025_10_01	Infesteduntreated	1.00	GPX	0.43
2025_10_01	Infesteduntreated	1.00	GR	-0.73
2025_10_01	Infesteduntreated	1.00	DHAR	0.08
2025_10_01	Infesteduntreated	1.00	MDAR	0.21
2025_10_01	Infesteduntreated	2.00	NDVI	0.56
2025_10_01	Infesteduntreated	2.00	SPAD	56.9
2025_10_01	Infesteduntreated	2.00	Dry_weight	0.19
2025_10_01	Infesteduntreated	2.00	FRAP	14.88
2025_10_01	Infesteduntreated	2.00	MDA	508.07
2025_10_01	Infesteduntreated	2.00	Sucrose	288.81
2025_10_01	Infesteduntreated	2.00	Glucose	46054
2025_10_01	Infesteduntreated	2.00	Fructose	1.41
2025_10_01	Infesteduntreated	2.00	SOD	0.13
2025_10_01	Infesteduntreated	2.00	CAT	0.27
2025_10_01	Infesteduntreated	2.00	APX	0.48
2025_10_01	Infesteduntreated	2.00	GPX	0.54
2025_10_01	Infesteduntreated	2.00	GR	-0.53
2025_10_01	Infesteduntreated	2.00	DHAR	0.28
2025_10_01	Infesteduntreated	2.00	MDAR	0.12
2025_10_01	Infesteduntreated	3.00	NDVI	0.62
2025_10_01	Infesteduntreated	3.00	SPAD	61.12
2025_10_01	Infesteduntreated	3.00	Dry_weight	0.2
2025_10_01	Infesteduntreated	3.00	FRAP	15.63
2025_10_01	Infesteduntreated	3.00	MDA	503.23
2025_10_01	Infesteduntreated	3.00	Sucrose	311.31
2025_10_01	Infesteduntreated	3.00	Glucose	2.98
2025_10_01	Infesteduntreated	3.00	Fructose	1.58
2025_10_01	Infesteduntreated	3.00	SOD	0.05
2025_10_01	Infesteduntreated	3.00	CAT	0.17
2025_10_01	Infesteduntreated	3.00	APX	0.31
2025_10_01	Infesteduntreated	3.00	GPX	0.47
2025_10_01	Infesteduntreated	3.00	GR	-0.75
2025_10_01	Infesteduntreated	3.00	DHAR	0.1
2025_10_01	Infesteduntreated	3.00	MDAR	0.08
2025_10_01	Infesteduntreated	4.00	NDVI	0.55
2025_10_01	Infesteduntreated	4.00	SPAD	38.12
2025_10_01	Infesteduntreated	4.00	Dry_weight	0.2
2025_10_01	Infesteduntreated	4.00	FRAP	16.01
2025_10_01	Infesteduntreated	4.00	MDA	488.71
2025_10_01	Infesteduntreated	4.00	Sucrose	311.36
2025_10_01	Infesteduntreated	4.00	Glucose	2.97
2025_10_01	Infesteduntreated	4.00	Fructose	1.7
2025_10_01	Infesteduntreated	4.00	SOD	0.18
2025_10_01	Infesteduntreated	4.00	CAT	0.22
2025_10_01	Infesteduntreated	4.00	APX	0.36
2025_10_01	Infesteduntreated	4.00	GPX	0.43
2025_10_01	Infesteduntreated	4.00	GR	-0.73
2025_10_01	Infesteduntreated	4.00	DHAR	0.08
2025_10_01	Infesteduntreated	4.00	MDAR	0.21
2025_10_01	Infesteduntreated	5.00	NDVI	0.64
2025_10_01	Infesteduntreated	5.00	SPAD	43.8
2025_10_01	Infesteduntreated	5.00	Dry_weight	0.19
2025_10_01	Infesteduntreated	5.00	FRAP	13.77
2025_10_01	Infesteduntreated	5.00	MDA	508.07
2025_10_01	Infesteduntreated	5.00	Sucrose	311.93
2025_10_01	Infesteduntreated	5.00	Glucose	2.42
2025_10_01	Infesteduntreated	5.00	Fructose	1.63
2025_10_01	Infesteduntreated	5.00	SOD	0.13
2025_10_01	Infesteduntreated	5.00	CAT	0.27
2025_10_01	Infesteduntreated	5.00	APX	0.48
2025_10_01	Infesteduntreated	5.00	GPX	0.54
2025_10_01	Infesteduntreated	5.00	GR	-0.53
2025_10_01	Infesteduntreated	5.00	DHAR	0.28
2025_10_01	Infesteduntreated	5.00	MDAR	0.12
2025_10_01	Infesteduntreated	6.00	NDVI	0.61
2025_10_01	Infesteduntreated	6.00	SPAD	53
2025_10_01	Infesteduntreated	6.00	Dry_weight	0.2
2025_10_01	Infesteduntreated	6.00	FRAP	14.88
2025_10_01	Infesteduntreated	6.00	MDA	503.23
2025_10_01	Infesteduntreated	6.00	Sucrose	311.45
2025_10_01	Infesteduntreated	6.00	Glucose	2.29
2025_10_01	Infesteduntreated	6.00	Fructose	1.32
2025_10_01	Infesteduntreated	6.00	SOD	0.05
2025_10_01	Infesteduntreated	6.00	CAT	0.17
2025_10_01	Infesteduntreated	6.00	APX	0.31
2025_10_01	Infesteduntreated	6.00	GPX	0.47
2025_10_01	Infesteduntreated	6.00	GR	-0.75
2025_10_01	Infesteduntreated	6.00	DHAR	0.1
2025_10_01	Infesteduntreated	6.00	MDAR	0.08
2025_10_01	Infesteduntreated	7.00	NDVI	0.6
2025_10_01	Infesteduntreated	7.00	SPAD	45.11
2025_10_01	Infesteduntreated	7.00	Dry_weight	0.2
2025_10_01	Infesteduntreated	7.00	FRAP	15.63
2025_10_01	Infesteduntreated	7.00	MDA	488.71
2025_10_01	Infesteduntreated	7.00	Sucrose	290.2
2025_10_01	Infesteduntreated	7.00	Glucose	46070
2025_10_01	Infesteduntreated	7.00	Fructose	1.45
2025_10_01	Infesteduntreated	7.00	SOD	0.18
2025_10_01	Infesteduntreated	7.00	CAT	0.22
2025_10_01	Infesteduntreated	7.00	APX	0.36
2025_10_01	Infesteduntreated	7.00	GPX	0.43
2025_10_01	Infesteduntreated	7.00	GR	-0.73
2025_10_01	Infesteduntreated	7.00	DHAR	0.08
2025_10_01	Infesteduntreated	7.00	MDAR	0.21
2025_10_01	Infesteduntreated	8.00	NDVI	0.63
2025_10_01	Infesteduntreated	8.00	SPAD	44
2025_10_01	Infesteduntreated	8.00	Dry_weight	0.19
2025_10_01	Infesteduntreated	8.00	FRAP	16.01
2025_10_01	Infesteduntreated	8.00	MDA	508.07
2025_10_01	Infesteduntreated	8.00	Sucrose	288.81
2025_10_01	Infesteduntreated	8.00	Glucose	46054
2025_10_01	Infesteduntreated	8.00	Fructose	1.41
2025_10_01	Infesteduntreated	8.00	SOD	0.13
2025_10_01	Infesteduntreated	8.00	CAT	0.27
2025_10_01	Infesteduntreated	8.00	APX	0.48
2025_10_01	Infesteduntreated	8.00	GPX	0.54
2025_10_01	Infesteduntreated	8.00	GR	-0.53
2025_10_01	Infesteduntreated	8.00	DHAR	0.28
2025_10_01	Infesteduntreated	8.00	MDAR	0.12
2025_10_01	Infesteduntreated	9.00	NDVI	0.61
2025_10_01	Infesteduntreated	9.00	SPAD	44.5
2025_10_01	Infesteduntreated	9.00	Dry_weight	0.2
2025_10_01	Infesteduntreated	9.00	FRAP	13.77
2025_10_01	Infesteduntreated	9.00	MDA	503.23
2025_10_01	Infesteduntreated	9.00	Sucrose	311.31
2025_10_01	Infesteduntreated	9.00	Glucose	2.98
2025_10_01	Infesteduntreated	9.00	Fructose	1.58
2025_10_01	Infesteduntreated	9.00	SOD	0.05
2025_10_01	Infesteduntreated	9.00	CAT	0.17
2025_10_01	Infesteduntreated	9.00	APX	0.31
2025_10_01	Infesteduntreated	9.00	GPX	0.47
2025_10_01	Infesteduntreated	9.00	GR	-0.75
2025_10_01	Infesteduntreated	9.00	DHAR	0.1
2025_10_01	Infesteduntreated	9.00	MDAR	0.08
2025_10_01	Infesteduntreated	10.00	NDVI	0.6
2025_10_01	Infesteduntreated	10.00	SPAD	41.9
2025_10_01	Infesteduntreated	10.00	Dry_weight	0.2
2025_10_01	Infesteduntreated	10.00	FRAP	14.88
2025_10_01	Infesteduntreated	10.00	MDA	488.71
2025_10_01	Infesteduntreated	10.00	Sucrose	311.36
2025_10_01	Infesteduntreated	10.00	Glucose	2.97
2025_10_01	Infesteduntreated	10.00	Fructose	1.7
2025_10_01	Infesteduntreated	10.00	SOD	0.18
2025_10_01	Infesteduntreated	10.00	CAT	0.22
2025_10_01	Infesteduntreated	10.00	APX	0.36
2025_10_01	Infesteduntreated	10.00	GPX	0.43
2025_10_01	Infesteduntreated	10.00	GR	-0.73
2025_10_01	Infesteduntreated	10.00	DHAR	0.08
2025_10_01	Infesteduntreated	10.00	MDAR	0.21
2025_10_01	Infesteduntreated	11.00	NDVI	0.58
2025_10_01	Infesteduntreated	11.00	SPAD	39.1
2025_10_01	Infesteduntreated	11.00	Dry_weight	0.19
2025_10_01	Infesteduntreated	11.00	FRAP	15.63
2025_10_01	Infesteduntreated	11.00	MDA	508.07
2025_10_01	Infesteduntreated	11.00	Sucrose	311.93
2025_10_01	Infesteduntreated	11.00	Glucose	2.42
2025_10_01	Infesteduntreated	11.00	Fructose	1.63
2025_10_01	Infesteduntreated	11.00	SOD	0.13
2025_10_01	Infesteduntreated	11.00	CAT	0.27
2025_10_01	Infesteduntreated	11.00	APX	0.48
2025_10_01	Infesteduntreated	11.00	GPX	0.54
2025_10_01	Infesteduntreated	11.00	GR	-0.53
2025_10_01	Infesteduntreated	11.00	DHAR	0.28
2025_10_01	Infesteduntreated	11.00	MDAR	0.12
2025_10_01	Infesteduntreated	12.00	NDVI	0.54
2025_10_01	Infesteduntreated	12.00	SPAD	56.1
2025_10_01	Infesteduntreated	12.00	Dry_weight	0.2
2025_10_01	Infesteduntreated	12.00	FRAP	16.01
2025_10_01	Infesteduntreated	12.00	MDA	503.23
2025_10_01	Infesteduntreated	12.00	Sucrose	311.45
2025_10_01	Infesteduntreated	12.00	Glucose	2.29
2025_10_01	Infesteduntreated	12.00	Fructose	1.32
2025_10_01	Infesteduntreated	12.00	SOD	0.05
2025_10_01	Infesteduntreated	12.00	CAT	0.17
2025_10_01	Infesteduntreated	12.00	APX	0.31
2025_10_01	Infesteduntreated	12.00	GPX	0.47
2025_10_01	Infesteduntreated	12.00	GR	-0.75
2025_10_01	Infesteduntreated	12.00	DHAR	0.1
2025_10_01	Infesteduntreated	12.00	MDAR	0.08
2025_10_01	Infesteduntreated	13.00	NDVI	0.53
2025_10_01	Infesteduntreated	13.00	SPAD	61.13
2025_10_01	Infesteduntreated	13.00	Dry_weight	0.2
2025_10_01	Infesteduntreated	13.00	FRAP	15.07
2025_10_01	Infesteduntreated	13.00	MDA	488.71
2025_10_01	Infesteduntreated	13.00	Sucrose	304.18
2025_10_01	Infesteduntreated	13.00	Glucose	2.47
2025_10_01	Infesteduntreated	13.00	Fructose	1.51
2025_10_01	Infesteduntreated	13.00	SOD	0.18
2025_10_01	Infesteduntreated	13.00	CAT	0.22
2025_10_01	Infesteduntreated	13.00	APX	0.36
2025_10_01	Infesteduntreated	13.00	GPX	0.43
2025_10_01	Infesteduntreated	13.00	GR	-0.73
2025_10_01	Infesteduntreated	13.00	DHAR	0.08
2025_10_01	Infesteduntreated	13.00	MDAR	0.21
2025_10_01	Infesteduntreated	14.00	NDVI	0.44
2025_10_01	Infesteduntreated	14.00	SPAD	38.13
2025_10_01	Infesteduntreated	14.00	Dry_weight	0.19
2025_10_01	Infesteduntreated	14.00	FRAP	15.07
2025_10_01	Infesteduntreated	14.00	MDA	508.07
2025_10_01	Infesteduntreated	14.00	Sucrose	304.18
2025_10_01	Infesteduntreated	14.00	Glucose	2.47
2025_10_01	Infesteduntreated	14.00	Fructose	1.51
2025_10_01	Infesteduntreated	14.00	SOD	0.13
2025_10_01	Infesteduntreated	14.00	CAT	0.27
2025_10_01	Infesteduntreated	14.00	APX	0.48
2025_10_01	Infesteduntreated	14.00	GPX	0.54
2025_10_01	Infesteduntreated	14.00	GR	-0.53
2025_10_01	Infesteduntreated	14.00	DHAR	0.28
2025_10_01	Infesteduntreated	14.00	MDAR	0.12
2025_10_01	Infesteduntreated	15.00	NDVI	0.54
2025_10_01	Infesteduntreated	15.00	SPAD	43.9
2025_10_01	Infesteduntreated	15.00	Dry_weight	0.2
2025_10_01	Infesteduntreated	15.00	FRAP	15.07
2025_10_01	Infesteduntreated	15.00	MDA	503.23
2025_10_01	Infesteduntreated	15.00	Sucrose	304.18
2025_10_01	Infesteduntreated	15.00	Glucose	2.47
2025_10_01	Infesteduntreated	15.00	Fructose	1.51
2025_10_01	Infesteduntreated	15.00	SOD	0.05
2025_10_01	Infesteduntreated	15.00	CAT	0.17
2025_10_01	Infesteduntreated	15.00	APX	0.31
2025_10_01	Infesteduntreated	15.00	GPX	0.47
2025_10_01	Infesteduntreated	15.00	GR	-0.75
2025_10_01	Infesteduntreated	15.00	DHAR	0.1
2025_10_01	Infesteduntreated	15.00	MDAR	0.08
2025_10_08	Noninfested	1.00	NDVI	0.64
2025_10_08	Noninfested	1.00	SPAD	54
2025_10_08	Noninfested	1.00	Dry_weight	0.18
2025_10_08	Noninfested	1.00	FRAP	9.76
2025_10_08	Noninfested	1.00	MDA	319.36
2025_10_08	Noninfested	1.00	Sucrose	284.47
2025_10_08	Noninfested	1.00	Glucose	46138
2025_10_08	Noninfested	1.00	Fructose	1.7
2025_10_08	Noninfested	1.00	SOD	0.06
2025_10_08	Noninfested	1.00	CAT	0.05
2025_10_08	Noninfested	1.00	APX	0.04
2025_10_08	Noninfested	1.00	GPX	-0.04
2025_10_08	Noninfested	1.00	GR	-0.04
2025_10_08	Noninfested	1.00	DHAR	-0.02
2025_10_08	Noninfested	1.00	MDAR	0.03
2025_10_08	Noninfested	2.00	NDVI	0.63
2025_10_08	Noninfested	2.00	SPAD	45.12
2025_10_08	Noninfested	2.00	Dry_weight	0.17
2025_10_08	Noninfested	2.00	FRAP	11.75
2025_10_08	Noninfested	2.00	MDA	314.52
2025_10_08	Noninfested	2.00	Sucrose	285.2
2025_10_08	Noninfested	2.00	Glucose	4.39
2025_10_08	Noninfested	2.00	Fructose	1.8
2025_10_08	Noninfested	2.00	SOD	-0.03
2025_10_08	Noninfested	2.00	CAT	-0.06
2025_10_08	Noninfested	2.00	APX	-0.01
2025_10_08	Noninfested	2.00	GPX	0.1
2025_10_08	Noninfested	2.00	GR	0.02
2025_10_08	Noninfested	2.00	DHAR	-0.03
2025_10_08	Noninfested	2.00	MDAR	0
2025_10_08	Noninfested	3.00	NDVI	0.64
2025_10_08	Noninfested	3.00	SPAD	45
2025_10_08	Noninfested	3.00	Dry_weight	0.17
2025_10_08	Noninfested	3.00	FRAP	9.43
2025_10_08	Noninfested	3.00	MDA	314.52
2025_10_08	Noninfested	3.00	Sucrose	277.34
2025_10_08	Noninfested	3.00	Glucose	4.42
2025_10_08	Noninfested	3.00	Fructose	46051
2025_10_08	Noninfested	3.00	SOD	-0.03
2025_10_08	Noninfested	3.00	CAT	0.01
2025_10_08	Noninfested	3.00	APX	-0.03
2025_10_08	Noninfested	3.00	GPX	-0.06
2025_10_08	Noninfested	3.00	GR	0.02
2025_10_08	Noninfested	3.00	DHAR	0.04
2025_10_08	Noninfested	3.00	MDAR	-0.03
2025_10_08	Noninfested	4.00	NDVI	0.64
2025_10_08	Noninfested	4.00	SPAD	44.6
2025_10_08	Noninfested	4.00	Dry_weight	0.18
2025_10_08	Noninfested	4.00	FRAP	9.61
2025_10_08	Noninfested	4.00	MDA	319.36
2025_10_08	Noninfested	4.00	Sucrose	277.89
2025_10_08	Noninfested	4.00	Glucose	4.61
2025_10_08	Noninfested	4.00	Fructose	46053
2025_10_08	Noninfested	4.00	SOD	0.06
2025_10_08	Noninfested	4.00	CAT	0.05
2025_10_08	Noninfested	4.00	APX	0.04
2025_10_08	Noninfested	4.00	GPX	-0.04
2025_10_08	Noninfested	4.00	GR	-0.04
2025_10_08	Noninfested	4.00	DHAR	-0.02
2025_10_08	Noninfested	4.00	MDAR	0.03
2025_10_08	Noninfested	5.00	NDVI	0.58
2025_10_08	Noninfested	5.00	SPAD	41.1
2025_10_08	Noninfested	5.00	Dry_weight	0.17
2025_10_08	Noninfested	5.00	FRAP	9.76
2025_10_08	Noninfested	5.00	MDA	314.52
2025_10_08	Noninfested	5.00	Sucrose	282.53
2025_10_08	Noninfested	5.00	Glucose	5.54
2025_10_08	Noninfested	5.00	Fructose	1.73
2025_10_08	Noninfested	5.00	SOD	-0.03
2025_10_08	Noninfested	5.00	CAT	-0.06
2025_10_08	Noninfested	5.00	APX	-0.01
2025_10_08	Noninfested	5.00	GPX	0.1
2025_10_08	Noninfested	5.00	GR	0.02
2025_10_08	Noninfested	5.00	DHAR	-0.03
2025_10_08	Noninfested	5.00	MDAR	0
2025_10_08	Noninfested	6.00	NDVI	0.66
2025_10_08	Noninfested	6.00	SPAD	39.11
2025_10_08	Noninfested	6.00	Dry_weight	0.17
2025_10_08	Noninfested	6.00	FRAP	11.75
2025_10_08	Noninfested	6.00	MDA	314.52
2025_10_08	Noninfested	6.00	Sucrose	282.4
2025_10_08	Noninfested	6.00	Glucose	46168
2025_10_08	Noninfested	6.00	Fructose	1.77
2025_10_08	Noninfested	6.00	SOD	-0.03
2025_10_08	Noninfested	6.00	CAT	0.01
2025_10_08	Noninfested	6.00	APX	-0.03
2025_10_08	Noninfested	6.00	GPX	-0.06
2025_10_08	Noninfested	6.00	GR	0.02
2025_10_08	Noninfested	6.00	DHAR	0.04
2025_10_08	Noninfested	6.00	MDAR	-0.03
2025_10_08	Noninfested	7.00	NDVI	0.63
2025_10_08	Noninfested	7.00	SPAD	56.11
2025_10_08	Noninfested	7.00	Dry_weight	0.18
2025_10_08	Noninfested	7.00	FRAP	9.43
2025_10_08	Noninfested	7.00	MDA	319.36
2025_10_08	Noninfested	7.00	Sucrose	284.47
2025_10_08	Noninfested	7.00	Glucose	46138
2025_10_08	Noninfested	7.00	Fructose	1.7
2025_10_08	Noninfested	7.00	SOD	0.06
2025_10_08	Noninfested	7.00	CAT	0.05
2025_10_08	Noninfested	7.00	APX	0.04
2025_10_08	Noninfested	7.00	GPX	-0.04
2025_10_08	Noninfested	7.00	GR	-0.04
2025_10_08	Noninfested	7.00	DHAR	-0.02
2025_10_08	Noninfested	7.00	MDAR	0.03
2025_10_08	Noninfested	8.00	NDVI	0.68
2025_10_08	Noninfested	8.00	SPAD	61.14
2025_10_08	Noninfested	8.00	Dry_weight	0.17
2025_10_08	Noninfested	8.00	FRAP	9.61
2025_10_08	Noninfested	8.00	MDA	314.52
2025_10_08	Noninfested	8.00	Sucrose	285.2
2025_10_08	Noninfested	8.00	Glucose	4.39
2025_10_08	Noninfested	8.00	Fructose	1.8
2025_10_08	Noninfested	8.00	SOD	-0.03
2025_10_08	Noninfested	8.00	CAT	-0.06
2025_10_08	Noninfested	8.00	APX	-0.01
2025_10_08	Noninfested	8.00	GPX	0.1
2025_10_08	Noninfested	8.00	GR	0.02
2025_10_08	Noninfested	8.00	DHAR	-0.03
2025_10_08	Noninfested	8.00	MDAR	0
2025_10_08	Noninfested	9.00	NDVI	0.62
2025_10_08	Noninfested	9.00	SPAD	38.14
2025_10_08	Noninfested	9.00	Dry_weight	0.17
2025_10_08	Noninfested	9.00	FRAP	9.76
2025_10_08	Noninfested	9.00	MDA	314.52
2025_10_08	Noninfested	9.00	Sucrose	277.34
2025_10_08	Noninfested	9.00	Glucose	4.42
2025_10_08	Noninfested	9.00	Fructose	46051
2025_10_08	Noninfested	9.00	SOD	-0.03
2025_10_08	Noninfested	9.00	CAT	0.01
2025_10_08	Noninfested	9.00	APX	-0.03
2025_10_08	Noninfested	9.00	GPX	-0.06
2025_10_08	Noninfested	9.00	GR	0.02
2025_10_08	Noninfested	9.00	DHAR	0.04
2025_10_08	Noninfested	9.00	MDAR	-0.03
2025_10_08	Noninfested	10.00	NDVI	0.66
2025_10_08	Noninfested	10.00	SPAD	43.1
2025_10_08	Noninfested	10.00	Dry_weight	0.18
2025_10_08	Noninfested	10.00	FRAP	11.75
2025_10_08	Noninfested	10.00	MDA	319.36
2025_10_08	Noninfested	10.00	Sucrose	277.89
2025_10_08	Noninfested	10.00	Glucose	4.61
2025_10_08	Noninfested	10.00	Fructose	46053
2025_10_08	Noninfested	10.00	SOD	0.06
2025_10_08	Noninfested	10.00	CAT	0.05
2025_10_08	Noninfested	10.00	APX	0.04
2025_10_08	Noninfested	10.00	GPX	-0.04
2025_10_08	Noninfested	10.00	GR	-0.04
2025_10_08	Noninfested	10.00	DHAR	-0.02
2025_10_08	Noninfested	10.00	MDAR	0.03
2025_10_08	Noninfested	11.00	NDVI	0.65
2025_10_08	Noninfested	11.00	SPAD	55
2025_10_08	Noninfested	11.00	Dry_weight	0.17
2025_10_08	Noninfested	11.00	FRAP	9.43
2025_10_08	Noninfested	11.00	MDA	314.52
2025_10_08	Noninfested	11.00	Sucrose	282.53
2025_10_08	Noninfested	11.00	Glucose	5.54
2025_10_08	Noninfested	11.00	Fructose	1.73
2025_10_08	Noninfested	11.00	SOD	-0.03
2025_10_08	Noninfested	11.00	CAT	-0.06
2025_10_08	Noninfested	11.00	APX	-0.01
2025_10_08	Noninfested	11.00	GPX	0.1
2025_10_08	Noninfested	11.00	GR	0.02
2025_10_08	Noninfested	11.00	DHAR	-0.03
2025_10_08	Noninfested	11.00	MDAR	0
2025_10_08	Noninfested	12.00	NDVI	0.59
2025_10_08	Noninfested	12.00	SPAD	45.13
2025_10_08	Noninfested	12.00	Dry_weight	0.17
2025_10_08	Noninfested	12.00	FRAP	9.61
2025_10_08	Noninfested	12.00	MDA	314.52
2025_10_08	Noninfested	12.00	Sucrose	282.4
2025_10_08	Noninfested	12.00	Glucose	46168
2025_10_08	Noninfested	12.00	Fructose	1.77
2025_10_08	Noninfested	12.00	SOD	-0.03
2025_10_08	Noninfested	12.00	CAT	0.01
2025_10_08	Noninfested	12.00	APX	-0.03
2025_10_08	Noninfested	12.00	GPX	-0.06
2025_10_08	Noninfested	12.00	GR	0.02
2025_10_08	Noninfested	12.00	DHAR	0.04
2025_10_08	Noninfested	12.00	MDAR	-0.03
2025_10_08	Noninfested	13.00	NDVI	0.58
2025_10_08	Noninfested	13.00	SPAD	46
2025_10_08	Noninfested	13.00	Dry_weight	0.18
2025_10_08	Noninfested	13.00	FRAP	10.14
2025_10_08	Noninfested	13.00	MDA	319.36
2025_10_08	Noninfested	13.00	Sucrose	281.64
2025_10_08	Noninfested	13.00	Glucose	4.75
2025_10_08	Noninfested	13.00	Fructose	1.6
2025_10_08	Noninfested	13.00	SOD	0.06
2025_10_08	Noninfested	13.00	CAT	0.05
2025_10_08	Noninfested	13.00	APX	0.04
2025_10_08	Noninfested	13.00	GPX	-0.04
2025_10_08	Noninfested	13.00	GR	-0.04
2025_10_08	Noninfested	13.00	DHAR	-0.02
2025_10_08	Noninfested	13.00	MDAR	0.03
2025_10_08	Noninfested	14.00	NDVI	0.58
2025_10_08	Noninfested	14.00	SPAD	56.1
2025_10_08	Noninfested	14.00	Dry_weight	0.17
2025_10_08	Noninfested	14.00	FRAP	10
2025_10_08	Noninfested	14.00	MDA	314.52
2025_10_08	Noninfested	14.00	Sucrose	281.64
2025_10_08	Noninfested	14.00	Glucose	4.75
2025_10_08	Noninfested	14.00	Fructose	1.6
2025_10_08	Noninfested	14.00	SOD	-0.03
2025_10_08	Noninfested	14.00	CAT	-0.06
2025_10_08	Noninfested	14.00	APX	-0.01
2025_10_08	Noninfested	14.00	GPX	0.1
2025_10_08	Noninfested	14.00	GR	0.02
2025_10_08	Noninfested	14.00	DHAR	-0.03
2025_10_08	Noninfested	14.00	MDAR	0
2025_10_08	Noninfested	15.00	NDVI	0.6
2025_10_08	Noninfested	15.00	SPAD	61.13
2025_10_08	Noninfested	15.00	Dry_weight	0.17
2025_10_08	Noninfested	15.00	FRAP	14
2025_10_08	Noninfested	15.00	MDA	314.52
2025_10_08	Noninfested	15.00	Sucrose	281.64
2025_10_08	Noninfested	15.00	Glucose	4.75
2025_10_08	Noninfested	15.00	Fructose	1.6
2025_10_08	Noninfested	15.00	SOD	-0.03
2025_10_08	Noninfested	15.00	CAT	0.01
2025_10_08	Noninfested	15.00	APX	-0.03
2025_10_08	Noninfested	15.00	GPX	-0.06
2025_10_08	Noninfested	15.00	GR	0.02
2025_10_08	Noninfested	15.00	DHAR	0.04
2025_10_08	Noninfested	15.00	MDAR	-0.03
2025_10_08	Infestedtreated	1.00	NDVI	0.67
2025_10_08	Infestedtreated	1.00	SPAD	38.13
2025_10_08	Infestedtreated	1.00	Dry_weight	0.2
2025_10_08	Infestedtreated	1.00	FRAP	10
2025_10_08	Infestedtreated	1.00	MDA	493.55
2025_10_08	Infestedtreated	1.00	Sucrose	331.99
2025_10_08	Infestedtreated	1.00	Glucose	5.88
2025_10_08	Infestedtreated	1.00	Fructose	1
2025_10_08	Infestedtreated	1.00	SOD	0.08
2025_10_08	Infestedtreated	1.00	CAT	-0.01
2025_10_08	Infestedtreated	1.00	APX	0.3
2025_10_08	Infestedtreated	1.00	GPX	0.46
2025_10_08	Infestedtreated	1.00	GR	-0.26
2025_10_08	Infestedtreated	1.00	DHAR	-0.06
2025_10_08	Infestedtreated	1.00	MDAR	-0.08
2025_10_08	Infestedtreated	2.00	NDVI	0.58
2025_10_08	Infestedtreated	2.00	SPAD	43.9
2025_10_08	Infestedtreated	2.00	Dry_weight	0.19
2025_10_08	Infestedtreated	2.00	FRAP	14
2025_10_08	Infestedtreated	2.00	MDA	479.03
2025_10_08	Infestedtreated	2.00	Sucrose	332.39
2025_10_08	Infestedtreated	2.00	Glucose	5.64
2025_10_08	Infestedtreated	2.00	Fructose	46024
2025_10_08	Infestedtreated	2.00	SOD	0.09
2025_10_08	Infestedtreated	2.00	CAT	-0.09
2025_10_08	Infestedtreated	2.00	APX	0.23
2025_10_08	Infestedtreated	2.00	GPX	0.47
2025_10_08	Infestedtreated	2.00	GR	-0.36
2025_10_08	Infestedtreated	2.00	DHAR	-0.13
2025_10_08	Infestedtreated	2.00	MDAR	-0.12
2025_10_08	Infestedtreated	3.00	NDVI	0.59
2025_10_08	Infestedtreated	3.00	SPAD	54
2025_10_08	Infestedtreated	3.00	Dry_weight	0.2
2025_10_08	Infestedtreated	3.00	FRAP	13.78
2025_10_08	Infestedtreated	3.00	MDA	493.55
2025_10_08	Infestedtreated	3.00	Sucrose	337.45
2025_10_08	Infestedtreated	3.00	Glucose	46131
2025_10_08	Infestedtreated	3.00	Fructose	1.39
2025_10_08	Infestedtreated	3.00	SOD	0.15
2025_10_08	Infestedtreated	3.00	CAT	-0.16
2025_10_08	Infestedtreated	3.00	APX	0.26
2025_10_08	Infestedtreated	3.00	GPX	0.36
2025_10_08	Infestedtreated	3.00	GR	-0.41
2025_10_08	Infestedtreated	3.00	DHAR	-0.07
2025_10_08	Infestedtreated	3.00	MDAR	-0.27
2025_10_08	Infestedtreated	4.00	NDVI	0.59
2025_10_08	Infestedtreated	4.00	SPAD	45.12
2025_10_08	Infestedtreated	4.00	Dry_weight	0.2
2025_10_08	Infestedtreated	4.00	FRAP	16.63
2025_10_08	Infestedtreated	4.00	MDA	493.55
2025_10_08	Infestedtreated	4.00	Sucrose	358.97
2025_10_08	Infestedtreated	4.00	Glucose	46123
2025_10_08	Infestedtreated	4.00	Fructose	46037
2025_10_08	Infestedtreated	4.00	SOD	0.08
2025_10_08	Infestedtreated	4.00	CAT	-0.01
2025_10_08	Infestedtreated	4.00	APX	0.3
2025_10_08	Infestedtreated	4.00	GPX	0.46
2025_10_08	Infestedtreated	4.00	GR	-0.26
2025_10_08	Infestedtreated	4.00	DHAR	-0.06
2025_10_08	Infestedtreated	4.00	MDAR	-0.08
2025_10_08	Infestedtreated	5.00	NDVI	0.64
2025_10_08	Infestedtreated	5.00	SPAD	45
2025_10_08	Infestedtreated	5.00	Dry_weight	0.19
2025_10_08	Infestedtreated	5.00	FRAP	11.16
[truncated: 386 more rows]
