# Supplementary material for: Integrated Structural, Physiological, and Molecular Assessment of Sugar Beet Infested by Scrobipalpa ocellatella Under Field Conditions
Source: Antioxidants (Basel). 2026 May 14;15(5):624. doi: 10.3390/antiox15050624 (PMC13203802; doi:10.3390/antiox15050624)
Supplement: Supplementary file 1 [file antioxidants-15-00624-s001.zip › antioxidants-4222472-supplementary/Sugars_ANOVA_robust_results.xlsx]

## Sheet: Raw_long_data
Date	Treatment	Rep	...7	Parameter	value
2025_09_15	Noninfested	1.00		Sucrose	295.28
2025_09_15	Noninfested	1.00		Glucose	5.68
2025_09_15	Noninfested	1.00		Fructose	2.77
2025_09_15	Noninfested	2.00		Sucrose	295.03
2025_09_15	Noninfested	2.00		Glucose	5.05
2025_09_15	Noninfested	2.00		Fructose	2.9
2025_09_15	Noninfested	3.00		Sucrose	308.71
2025_09_15	Noninfested	3.00		Glucose	5.11
2025_09_15	Noninfested	3.00		Fructose	0.46
2025_09_15	Noninfested	4.00		Sucrose	303.18
2025_09_15	Noninfested	4.00		Glucose	4.38
2025_09_15	Noninfested	4.00		Fructose	0.47
2025_09_15	Noninfested	5.00		Sucrose	278.97
2025_09_15	Noninfested	5.00		Glucose	5.71
2025_09_15	Noninfested	5.00		Fructose	0.39
2025_09_15	Noninfested	6.00		Sucrose	275.61
2025_09_15	Noninfested	6.00		Glucose	5.31
2025_09_15	Noninfested	6.00		Fructose	0.31
2025_09_15	Noninfested	7.00		Sucrose	295.28
2025_09_15	Noninfested	7.00		Glucose	5.68
2025_09_15	Noninfested	7.00		Fructose	2.77
2025_09_15	Noninfested	8.00		Sucrose	295.03
2025_09_15	Noninfested	8.00		Glucose	5.05
2025_09_15	Noninfested	8.00		Fructose	2.9
2025_09_15	Noninfested	9.00		Sucrose	308.71
2025_09_15	Noninfested	9.00		Glucose	5.11
2025_09_15	Noninfested	9.00		Fructose	0.46
2025_09_15	Noninfested	10.00		Sucrose	303.18
2025_09_15	Noninfested	10.00		Glucose	4.38
2025_09_15	Noninfested	10.00		Fructose	0.47
2025_09_15	Noninfested	11.00		Sucrose	278.97
2025_09_15	Noninfested	11.00		Glucose	5.71
2025_09_15	Noninfested	11.00		Fructose	0.39
2025_09_15	Noninfested	12.00		Sucrose	275.61
2025_09_15	Noninfested	12.00		Glucose	5.31
2025_09_15	Noninfested	12.00		Fructose	0.31
2025_09_15	Infestedtreated	1.00		Sucrose	303.36
2025_09_15	Infestedtreated	1.00		Glucose	3.57
2025_09_15	Infestedtreated	1.00		Fructose	0.44
2025_09_15	Infestedtreated	2.00		Sucrose	306.96
2025_09_15	Infestedtreated	2.00		Glucose	3.95
2025_09_15	Infestedtreated	2.00		Fructose	1.32
2025_09_15	Infestedtreated	3.00		Sucrose	269.7
2025_09_15	Infestedtreated	3.00		Glucose	4.85
2025_09_15	Infestedtreated	3.00		Fructose	1.41
2025_09_15	Infestedtreated	4.00		Sucrose	273.17
2025_09_15	Infestedtreated	4.00		Glucose	8.52
2025_09_15	Infestedtreated	4.00		Fructose	3.57
2025_09_15	Infestedtreated	5.00		Sucrose	354.3
2025_09_15	Infestedtreated	5.00		Glucose	4.24
2025_09_15	Infestedtreated	5.00		Fructose	1.04
2025_09_15	Infestedtreated	6.00		Sucrose	354.04
2025_09_15	Infestedtreated	6.00		Glucose	4.35
2025_09_15	Infestedtreated	6.00		Fructose	1.01
2025_09_15	Infestedtreated	7.00		Sucrose	303.36
2025_09_15	Infestedtreated	7.00		Glucose	3.57
2025_09_15	Infestedtreated	7.00		Fructose	0.44
2025_09_15	Infestedtreated	8.00		Sucrose	306.96
2025_09_15	Infestedtreated	8.00		Glucose	3.95
2025_09_15	Infestedtreated	8.00		Fructose	1.32
2025_09_15	Infestedtreated	9.00		Sucrose	269.7
2025_09_15	Infestedtreated	9.00		Glucose	4.85
2025_09_15	Infestedtreated	9.00		Fructose	1.41
2025_09_15	Infestedtreated	10.00		Sucrose	273.17
2025_09_15	Infestedtreated	10.00		Glucose	8.52
2025_09_15	Infestedtreated	10.00		Fructose	3.57
2025_09_15	Infestedtreated	11.00		Sucrose	354.3
2025_09_15	Infestedtreated	11.00		Glucose	4.24
2025_09_15	Infestedtreated	11.00		Fructose	1.04
2025_09_15	Infestedtreated	12.00		Sucrose	354.04
2025_09_15	Infestedtreated	12.00		Glucose	4.35
2025_09_15	Infestedtreated	12.00		Fructose	1.01
2025_09_15	Infesteduntreated	1.00		Sucrose	258.14
2025_09_15	Infesteduntreated	1.00		Glucose	2.03
2025_09_15	Infesteduntreated	1.00		Fructose	1.89
2025_09_15	Infesteduntreated	2.00		Sucrose	291.67
2025_09_15	Infesteduntreated	2.00		Glucose	2.01
2025_09_15	Infesteduntreated	2.00		Fructose	1.95
2025_09_15	Infesteduntreated	3.00		Sucrose	303.87
2025_09_15	Infesteduntreated	3.00		Glucose	3.37
2025_09_15	Infesteduntreated	3.00		Fructose	1.59
2025_09_15	Infesteduntreated	4.00		Sucrose	304.71
2025_09_15	Infesteduntreated	4.00		Glucose	3.54
2025_09_15	Infesteduntreated	4.00		Fructose	1.59
2025_09_15	Infesteduntreated	5.00		Sucrose	336.49
2025_09_15	Infesteduntreated	5.00		Glucose	2.46
2025_09_15	Infesteduntreated	5.00		Fructose	1.04
2025_09_15	Infesteduntreated	6.00		Sucrose	336.12
2025_09_15	Infesteduntreated	6.00		Glucose	2.47
2025_09_15	Infesteduntreated	6.00		Fructose	1.12
2025_09_15	Infesteduntreated	7.00		Sucrose	258.14
2025_09_15	Infesteduntreated	7.00		Glucose	2.03
2025_09_15	Infesteduntreated	7.00		Fructose	1.89
2025_09_15	Infesteduntreated	8.00		Sucrose	291.67
2025_09_15	Infesteduntreated	8.00		Glucose	2.01
2025_09_15	Infesteduntreated	8.00		Fructose	1.95
2025_09_15	Infesteduntreated	9.00		Sucrose	303.87
2025_09_15	Infesteduntreated	9.00		Glucose	3.37
2025_09_15	Infesteduntreated	9.00		Fructose	1.59
2025_09_15	Infesteduntreated	10.00		Sucrose	304.71
2025_09_15	Infesteduntreated	10.00		Glucose	3.54
2025_09_15	Infesteduntreated	10.00		Fructose	1.59
2025_09_15	Infesteduntreated	11.00		Sucrose	336.49
2025_09_15	Infesteduntreated	11.00		Glucose	2.46
2025_09_15	Infesteduntreated	11.00		Fructose	1.04
2025_09_15	Infesteduntreated	12.00		Sucrose	336.12
2025_09_15	Infesteduntreated	12.00		Glucose	2.47
2025_09_15	Infesteduntreated	12.00		Fructose	1.12
2025_09_24	Noninfested	1.00		Sucrose	323.26
2025_09_24	Noninfested	1.00		Glucose	6.24
2025_09_24	Noninfested	1.00		Fructose	2.63
2025_09_24	Noninfested	2.00		Sucrose	322.27
2025_09_24	Noninfested	2.00		Glucose	5.45
2025_09_24	Noninfested	2.00		Fructose	2.18
2025_09_24	Noninfested	3.00		Sucrose	299.56
2025_09_24	Noninfested	3.00		Glucose	4.86
2025_09_24	Noninfested	3.00		Fructose	2.43
2025_09_24	Noninfested	4.00		Sucrose	300.54
2025_09_24	Noninfested	4.00		Glucose	4.9
2025_09_24	Noninfested	4.00		Fructose	2.43
2025_09_24	Noninfested	5.00		Sucrose	348.33
2025_09_24	Noninfested	5.00		Glucose	3.88
2025_09_24	Noninfested	5.00		Fructose	1.91
2025_09_24	Noninfested	6.00		Sucrose	348.72
2025_09_24	Noninfested	6.00		Glucose	5.11
2025_09_24	Noninfested	6.00		Fructose	1.93
2025_09_24	Noninfested	7.00		Sucrose	323.26
2025_09_24	Noninfested	7.00		Glucose	6.24
2025_09_24	Noninfested	7.00		Fructose	2.63
2025_09_24	Noninfested	8.00		Sucrose	322.27
2025_09_24	Noninfested	8.00		Glucose	5.45
2025_09_24	Noninfested	8.00		Fructose	2.18
2025_09_24	Noninfested	9.00		Sucrose	299.56
2025_09_24	Noninfested	9.00		Glucose	4.86
2025_09_24	Noninfested	9.00		Fructose	2.43
2025_09_24	Noninfested	10.00		Sucrose	300.54
2025_09_24	Noninfested	10.00		Glucose	4.9
2025_09_24	Noninfested	10.00		Fructose	2.43
2025_09_24	Noninfested	11.00		Sucrose	348.33
2025_09_24	Noninfested	11.00		Glucose	3.88
2025_09_24	Noninfested	11.00		Fructose	1.91
2025_09_24	Noninfested	12.00		Sucrose	348.72
2025_09_24	Noninfested	12.00		Glucose	5.11
2025_09_24	Noninfested	12.00		Fructose	1.93
2025_09_24	Infestedtreated	1.00		Sucrose	331.8
2025_09_24	Infestedtreated	1.00		Glucose	5.03
2025_09_24	Infestedtreated	1.00		Fructose	0.89
2025_09_24	Infestedtreated	2.00		Sucrose	329.14
2025_09_24	Infestedtreated	2.00		Glucose	5.15
2025_09_24	Infestedtreated	2.00		Fructose	0.84
2025_09_24	Infestedtreated	3.00		Sucrose	315.87
2025_09_24	Infestedtreated	3.00		Glucose	4.6
2025_09_24	Infestedtreated	3.00		Fructose	1.18
2025_09_24	Infestedtreated	4.00		Sucrose	315.61
2025_09_24	Infestedtreated	4.00		Glucose	4.86
2025_09_24	Infestedtreated	4.00		Fructose	1.16
2025_09_24	Infestedtreated	5.00		Sucrose	275.26
2025_09_24	Infestedtreated	5.00		Glucose	4.18
2025_09_24	Infestedtreated	5.00		Fructose	1.22
2025_09_24	Infestedtreated	6.00		Sucrose	274.4
2025_09_24	Infestedtreated	6.00		Glucose	4.42
2025_09_24	Infestedtreated	6.00		Fructose	1.07
2025_09_24	Infestedtreated	7.00		Sucrose	331.8
2025_09_24	Infestedtreated	7.00		Glucose	5.03
2025_09_24	Infestedtreated	7.00		Fructose	0.89
2025_09_24	Infestedtreated	8.00		Sucrose	329.14
2025_09_24	Infestedtreated	8.00		Glucose	5.15
2025_09_24	Infestedtreated	8.00		Fructose	0.84
2025_09_24	Infestedtreated	9.00		Sucrose	315.87
2025_09_24	Infestedtreated	9.00		Glucose	4.6
2025_09_24	Infestedtreated	9.00		Fructose	1.18
2025_09_24	Infestedtreated	10.00		Sucrose	315.61
2025_09_24	Infestedtreated	10.00		Glucose	4.86
2025_09_24	Infestedtreated	10.00		Fructose	1.16
2025_09_24	Infestedtreated	11.00		Sucrose	275.26
2025_09_24	Infestedtreated	11.00		Glucose	4.18
2025_09_24	Infestedtreated	11.00		Fructose	1.22
2025_09_24	Infestedtreated	12.00		Sucrose	274.4
2025_09_24	Infestedtreated	12.00		Glucose	4.42
2025_09_24	Infestedtreated	12.00		Fructose	1.07
2025_09_24	Infesteduntreated	1.00		Sucrose	314.94
2025_09_24	Infesteduntreated	1.00		Glucose	3.44
2025_09_24	Infesteduntreated	1.00		Fructose	1.45
2025_09_24	Infesteduntreated	2.00		Sucrose	314.22
2025_09_24	Infesteduntreated	2.00		Glucose	3.31
2025_09_24	Infesteduntreated	2.00		Fructose	1.46
2025_09_24	Infesteduntreated	3.00		Sucrose	273.11
2025_09_24	Infesteduntreated	3.00		Glucose	3.91
2025_09_24	Infesteduntreated	3.00		Fructose	1.46
2025_09_24	Infesteduntreated	4.00		Sucrose	272.61
2025_09_24	Infesteduntreated	4.00		Glucose	4.19
2025_09_24	Infesteduntreated	4.00		Fructose	1.75
2025_09_24	Infesteduntreated	5.00		Sucrose	268.91
2025_09_24	Infesteduntreated	5.00		Glucose	2.87
2025_09_24	Infesteduntreated	5.00		Fructose	1.44
2025_09_24	Infesteduntreated	6.00		Sucrose	268.44
2025_09_24	Infesteduntreated	6.00		Glucose	3.2
2025_09_24	Infesteduntreated	6.00		Fructose	1.32
2025_09_24	Infesteduntreated	7.00		Sucrose	314.94
2025_09_24	Infesteduntreated	7.00		Glucose	3.44
2025_09_24	Infesteduntreated	7.00		Fructose	1.45
2025_09_24	Infesteduntreated	8.00		Sucrose	314.22
2025_09_24	Infesteduntreated	8.00		Glucose	3.31
2025_09_24	Infesteduntreated	8.00		Fructose	1.46
2025_09_24	Infesteduntreated	9.00		Sucrose	273.11
2025_09_24	Infesteduntreated	9.00		Glucose	3.91
2025_09_24	Infesteduntreated	9.00		Fructose	1.46
2025_09_24	Infesteduntreated	10.00		Sucrose	272.61
2025_09_24	Infesteduntreated	10.00		Glucose	4.19
2025_09_24	Infesteduntreated	10.00		Fructose	1.75
2025_09_24	Infesteduntreated	11.00		Sucrose	268.91
2025_09_24	Infesteduntreated	11.00		Glucose	2.87
2025_09_24	Infesteduntreated	11.00		Fructose	1.44
2025_09_24	Infesteduntreated	12.00		Sucrose	268.44
2025_09_24	Infesteduntreated	12.00		Glucose	3.2
2025_09_24	Infesteduntreated	12.00		Fructose	1.32
2025_10_01	Noninfested	1.00		Sucrose	292.66
2025_10_01	Noninfested	1.00		Glucose	4.64
2025_10_01	Noninfested	1.00		Fructose	1.51
2025_10_01	Noninfested	2.00		Sucrose	293.2
2025_10_01	Noninfested	2.00		Glucose	4.66
2025_10_01	Noninfested	2.00		Fructose	1.52
2025_10_01	Noninfested	3.00		Sucrose	310.26
2025_10_01	Noninfested	3.00		Glucose	8.02
2025_10_01	Noninfested	3.00		Fructose	1.03
2025_10_01	Noninfested	4.00		Sucrose	310.46
2025_10_01	Noninfested	4.00		Glucose	7.88
2025_10_01	Noninfested	4.00		Fructose	1.01
2025_10_01	Noninfested	5.00		Sucrose	328.7
2025_10_01	Noninfested	5.00		Glucose	5.88
2025_10_01	Noninfested	5.00		Fructose	1.17
2025_10_01	Noninfested	6.00		Sucrose	328.18
2025_10_01	Noninfested	6.00		Glucose	6.09
2025_10_01	Noninfested	6.00		Fructose	1.17
2025_10_01	Noninfested	7.00		Sucrose	292.66
2025_10_01	Noninfested	7.00		Glucose	4.64
2025_10_01	Noninfested	7.00		Fructose	1.51
2025_10_01	Noninfested	8.00		Sucrose	293.2
2025_10_01	Noninfested	8.00		Glucose	4.66
2025_10_01	Noninfested	8.00		Fructose	1.52
2025_10_01	Noninfested	9.00		Sucrose	310.26
2025_10_01	Noninfested	9.00		Glucose	8.02
2025_10_01	Noninfested	9.00		Fructose	1.03
2025_10_01	Noninfested	10.00		Sucrose	310.46
2025_10_01	Noninfested	10.00		Glucose	7.88
2025_10_01	Noninfested	10.00		Fructose	1.01
2025_10_01	Noninfested	11.00		Sucrose	328.7
2025_10_01	Noninfested	11.00		Glucose	5.88
2025_10_01	Noninfested	11.00		Fructose	1.17
2025_10_01	Noninfested	12.00		Sucrose	328.18
2025_10_01	Noninfested	12.00		Glucose	6.09
2025_10_01	Noninfested	12.00		Fructose	1.17
2025_10_01	Infestedtreated	1.00		Sucrose	274.08
2025_10_01	Infestedtreated	1.00		Glucose	5.92
2025_10_01	Infestedtreated	1.00		Fructose	1.69
2025_10_01	Infestedtreated	2.00		Sucrose	273.85
2025_10_01	Infestedtreated	2.00		Glucose	6.27
2025_10_01	Infestedtreated	2.00		Fructose	1.87
2025_10_01	Infestedtreated	3.00		Sucrose	303.89
2025_10_01	Infestedtreated	3.00		Glucose	3.81
2025_10_01	Infestedtreated	3.00		Fructose	1.9
2025_10_01	Infestedtreated	4.00		Sucrose	303.4
2025_10_01	Infestedtreated	4.00		Glucose	3.67
2025_10_01	Infestedtreated	4.00		Fructose	1.61
2025_10_01	Infestedtreated	5.00		Sucrose	323.38
2025_10_01	Infestedtreated	5.00		Glucose	5.11
2025_10_01	Infestedtreated	5.00		Fructose	1.11
2025_10_01	Infestedtreated	6.00		Sucrose	323.77
2025_10_01	Infestedtreated	6.00		Glucose	5.27
2025_10_01	Infestedtreated	6.00		Fructose	1.11
2025_10_01	Infestedtreated	7.00		Sucrose	274.08
2025_10_01	Infestedtreated	7.00		Glucose	5.92
2025_10_01	Infestedtreated	7.00		Fructose	1.69
2025_10_01	Infestedtreated	8.00		Sucrose	273.85
2025_10_01	Infestedtreated	8.00		Glucose	6.27
2025_10_01	Infestedtreated	8.00		Fructose	1.87
2025_10_01	Infestedtreated	9.00		Sucrose	303.89
2025_10_01	Infestedtreated	9.00		Glucose	3.81
2025_10_01	Infestedtreated	9.00		Fructose	1.9
2025_10_01	Infestedtreated	10.00		Sucrose	303.4
2025_10_01	Infestedtreated	10.00		Glucose	3.67
2025_10_01	Infestedtreated	10.00		Fructose	1.61
2025_10_01	Infestedtreated	11.00		Sucrose	323.38
2025_10_01	Infestedtreated	11.00		Glucose	5.11
2025_10_01	Infestedtreated	11.00		Fructose	1.11
2025_10_01	Infestedtreated	12.00		Sucrose	323.77
2025_10_01	Infestedtreated	12.00		Glucose	5.27
2025_10_01	Infestedtreated	12.00		Fructose	1.11
2025_10_01	Infesteduntreated	1.00		Sucrose	290.2
2025_10_01	Infesteduntreated	1.00		Glucose	2.17
2025_10_01	Infesteduntreated	1.00		Fructose	1.45
2025_10_01	Infesteduntreated	2.00	2.01	Sucrose	288.81
2025_10_01	Infesteduntreated	2.00	2.01	Glucose	2.01
2025_10_01	Infesteduntreated	2.00	2.01	Fructose	1.41
2025_10_01	Infesteduntreated	3.00		Sucrose	311.31
2025_10_01	Infesteduntreated	3.00		Glucose	2.98
2025_10_01	Infesteduntreated	3.00		Fructose	1.58
2025_10_01	Infesteduntreated	4.00		Sucrose	311.36
2025_10_01	Infesteduntreated	4.00		Glucose	2.97
2025_10_01	Infesteduntreated	4.00		Fructose	1.7
2025_10_01	Infesteduntreated	5.00		Sucrose	311.93
2025_10_01	Infesteduntreated	5.00		Glucose	2.42
2025_10_01	Infesteduntreated	5.00		Fructose	1.63
2025_10_01	Infesteduntreated	6.00		Sucrose	311.45
2025_10_01	Infesteduntreated	6.00		Glucose	2.29
2025_10_01	Infesteduntreated	6.00		Fructose	1.32
2025_10_01	Infesteduntreated	7.00		Sucrose	290.2
2025_10_01	Infesteduntreated	7.00		Glucose	2.17
2025_10_01	Infesteduntreated	7.00		Fructose	1.45
2025_10_01	Infesteduntreated	8.00	2.01	Sucrose	288.81
2025_10_01	Infesteduntreated	8.00	2.01	Glucose	2.01
2025_10_01	Infesteduntreated	8.00	2.01	Fructose	1.41
2025_10_01	Infesteduntreated	9.00		Sucrose	311.31
2025_10_01	Infesteduntreated	9.00		Glucose	2.98
2025_10_01	Infesteduntreated	9.00		Fructose	1.58
2025_10_01	Infesteduntreated	10.00		Sucrose	311.36
2025_10_01	Infesteduntreated	10.00		Glucose	2.97
2025_10_01	Infesteduntreated	10.00		Fructose	1.7
2025_10_01	Infesteduntreated	11.00		Sucrose	311.93
2025_10_01	Infesteduntreated	11.00		Glucose	2.42
2025_10_01	Infesteduntreated	11.00		Fructose	1.63
2025_10_01	Infesteduntreated	12.00		Sucrose	311.45
2025_10_01	Infesteduntreated	12.00		Glucose	2.29
2025_10_01	Infesteduntreated	12.00		Fructose	1.32
2025_10_08	Noninfested	1.00		Sucrose	284.47
2025_10_08	Noninfested	1.00		Glucose	4.26
2025_10_08	Noninfested	1.00		Fructose	1.7
2025_10_08	Noninfested	2.00		Sucrose	285.2
2025_10_08	Noninfested	2.00		Glucose	4.39
2025_10_08	Noninfested	2.00		Fructose	1.8
2025_10_08	Noninfested	3.00		Sucrose	277.34
2025_10_08	Noninfested	3.00		Glucose	4.42
2025_10_08	Noninfested	3.00		Fructose	1.29
2025_10_08	Noninfested	4.00		Sucrose	277.89
2025_10_08	Noninfested	4.00		Glucose	4.61
2025_10_08	Noninfested	4.00		Fructose	1.31
2025_10_08	Noninfested	5.00		Sucrose	282.53
2025_10_08	Noninfested	5.00		Glucose	5.54
2025_10_08	Noninfested	5.00		Fructose	1.73
2025_10_08	Noninfested	6.00		Sucrose	282.4
2025_10_08	Noninfested	6.00		Glucose	5.26
2025_10_08	Noninfested	6.00		Fructose	1.77
2025_10_08	Noninfested	7.00		Sucrose	284.47
2025_10_08	Noninfested	7.00		Glucose	4.26
2025_10_08	Noninfested	7.00		Fructose	1.7
2025_10_08	Noninfested	8.00		Sucrose	285.2
2025_10_08	Noninfested	8.00		Glucose	4.39
2025_10_08	Noninfested	8.00		Fructose	1.8
2025_10_08	Noninfested	9.00		Sucrose	277.34
2025_10_08	Noninfested	9.00		Glucose	4.42
2025_10_08	Noninfested	9.00		Fructose	1.29
2025_10_08	Noninfested	10.00		Sucrose	277.89
2025_10_08	Noninfested	10.00		Glucose	4.61
2025_10_08	Noninfested	10.00		Fructose	1.31
2025_10_08	Noninfested	11.00		Sucrose	282.53
2025_10_08	Noninfested	11.00		Glucose	5.54
2025_10_08	Noninfested	11.00		Fructose	1.73
2025_10_08	Noninfested	12.00		Sucrose	282.4
2025_10_08	Noninfested	12.00		Glucose	5.26
2025_10_08	Noninfested	12.00		Fructose	1.77
2025_10_08	Infestedtreated	1.00		Sucrose	331.99
2025_10_08	Infestedtreated	1.00		Glucose	5.88
2025_10_08	Infestedtreated	1.00		Fructose	1
2025_10_08	Infestedtreated	2.00		Sucrose	332.39
2025_10_08	Infestedtreated	2.00		Glucose	5.64
2025_10_08	Infestedtreated	2.00		Fructose	1.02
2025_10_08	Infestedtreated	3.00		Sucrose	337.45
2025_10_08	Infestedtreated	3.00		Glucose	4.19
2025_10_08	Infestedtreated	3.00		Fructose	1.39
2025_10_08	Infestedtreated	4.00		Sucrose	358.97
2025_10_08	Infestedtreated	4.00		Glucose	4.11
2025_10_08	Infestedtreated	4.00		Fructose	1.15
2025_10_08	Infestedtreated	5.00		Sucrose	356.71
2025_10_08	Infestedtreated	5.00		Glucose	5.59
2025_10_08	Infestedtreated	5.00		Fructose	0.99
2025_10_08	Infestedtreated	6.00		Sucrose	356.77
2025_10_08	Infestedtreated	6.00		Glucose	5.72
2025_10_08	Infestedtreated	6.00		Fructose	1.06
2025_10_08	Infestedtreated	7.00		Sucrose	331.99
2025_10_08	Infestedtreated	7.00		Glucose	5.88
2025_10_08	Infestedtreated	7.00		Fructose	1
2025_10_08	Infestedtreated	8.00		Sucrose	332.39
2025_10_08	Infestedtreated	8.00		Glucose	5.64
2025_10_08	Infestedtreated	8.00		Fructose	1.02
2025_10_08	Infestedtreated	9.00		Sucrose	337.45
2025_10_08	Infestedtreated	9.00		Glucose	4.19
2025_10_08	Infestedtreated	9.00		Fructose	1.39
2025_10_08	Infestedtreated	10.00		Sucrose	358.97
2025_10_08	Infestedtreated	10.00		Glucose	4.11
2025_10_08	Infestedtreated	10.00		Fructose	1.15
2025_10_08	Infestedtreated	11.00		Sucrose	356.71
2025_10_08	Infestedtreated	11.00		Glucose	5.59
2025_10_08	Infestedtreated	11.00		Fructose	0.99
2025_10_08	Infestedtreated	12.00		Sucrose	356.77
2025_10_08	Infestedtreated	12.00		Glucose	5.72
2025_10_08	Infestedtreated	12.00		Fructose	1.06
2025_10_08	Infesteduntreated	1.00		Sucrose	296.4
2025_10_08	Infesteduntreated	1.00		Glucose	2.64
2025_10_08	Infesteduntreated	1.00		Fructose	2.31
2025_10_08	Infesteduntreated	2.00		Sucrose	316.93
2025_10_08	Infesteduntreated	2.00		Glucose	2.71
2025_10_08	Infesteduntreated	2.00		Fructose	2.41
2025_10_08	Infesteduntreated	3.00		Sucrose	285.01
2025_10_08	Infesteduntreated	3.00		Glucose	2.58
2025_10_08	Infesteduntreated	3.00		Fructose	0.89
2025_10_08	Infesteduntreated	4.00		Sucrose	283.14
2025_10_08	Infesteduntreated	4.00		Glucose	2.45
2025_10_08	Infesteduntreated	4.00		Fructose	0.76
2025_10_08	Infesteduntreated	5.00		Sucrose	268.36
2025_10_08	Infesteduntreated	5.00		Glucose	2.96
2025_10_08	Infesteduntreated	5.00		Fructose	1.94
2025_10_08	Infesteduntreated	6.00		Sucrose	267.85
2025_10_08	Infesteduntreated	6.00		Glucose	2.92
2025_10_08	Infesteduntreated	6.00		Fructose	1.6
2025_10_08	Infesteduntreated	7.00		Sucrose	296.4
2025_10_08	Infesteduntreated	7.00		Glucose	2.64
2025_10_08	Infesteduntreated	7.00		Fructose	2.31
2025_10_08	Infesteduntreated	8.00		Sucrose	316.93
2025_10_08	Infesteduntreated	8.00		Glucose	2.71
2025_10_08	Infesteduntreated	8.00		Fructose	2.41
2025_10_08	Infesteduntreated	9.00		Sucrose	285.01
2025_10_08	Infesteduntreated	9.00		Glucose	2.58
2025_10_08	Infesteduntreated	9.00		Fructose	0.89
2025_10_08	Infesteduntreated	10.00		Sucrose	283.14
2025_10_08	Infesteduntreated	10.00		Glucose	2.45
2025_10_08	Infesteduntreated	10.00		Fructose	0.76
2025_10_08	Infesteduntreated	11.00		Sucrose	268.36
2025_10_08	Infesteduntreated	11.00		Glucose	2.96
2025_10_08	Infesteduntreated	11.00		Fructose	1.94
2025_10_08	Infesteduntreated	12.00		Sucrose	267.85
2025_10_08	Infesteduntreated	12.00		Glucose	2.92
2025_10_08	Infesteduntreated	12.00		Fructose	1.6

## Sheet: Summary_mean_SE
Parameter	Treatment	Date	n	mean	sd	se	min	max	mean_se
Sucrose	Infestedtreated	2025_09_15	12	310.255	35.5105	10.251	269.7	354.3	310.255 ± 10.251
Sucrose	Infestedtreated	2025_09_24	12	307.013	24.5994	7.10123	274.4	331.8	307.013 ± 7.101
Sucrose	Infestedtreated	2025_10_01	12	300.395	21.2905	6.14603	273.85	323.77	300.395 ± 6.146
Sucrose	Infestedtreated	2025_10_08	12	345.713	12.4538	3.59511	331.99	358.97	345.713 ± 3.595
Sucrose	Infesteduntreated	2025_09_15	12	305.167	28.074	8.10426	258.14	336.49	305.167 ± 8.104
Sucrose	Infesteduntreated	2025_09_24	12	285.372	21.6475	6.24911	268.44	314.94	285.372 ± 6.249
Sucrose	Infesteduntreated	2025_10_01	12	304.177	10.8459	3.13094	288.81	311.93	304.177 ± 3.131
Sucrose	Infesteduntreated	2025_10_08	12	286.282	17.6537	5.0962	267.85	316.93	286.282 ± 5.096
Sucrose	Noninfested	2025_09_15	12	292.797	12.4955	3.60715	275.61	308.71	292.797 ± 3.607
Sucrose	Noninfested	2025_09_24	12	323.78	20.688	5.97211	299.56	348.72	323.78 ± 5.972
Sucrose	Noninfested	2025_10_01	12	310.577	15.1442	4.37174	292.66	328.7	310.577 ± 4.372
Sucrose	Noninfested	2025_10_08	12	281.638	3.15089	0.909584	277.34	285.2	281.638 ± 0.91
Glucose	Infestedtreated	2025_09_15	12	4.91333	1.73286	0.500232	3.57	8.52	4.913 ± 0.5
Glucose	Infestedtreated	2025_09_24	12	4.70667	0.355613	0.102657	4.18	5.15	4.707 ± 0.103
Glucose	Infestedtreated	2025_10_01	12	5.00833	1.0206	0.294621	3.67	6.27	5.008 ± 0.295
Glucose	Infestedtreated	2025_10_08	12	5.18833	0.772938	0.223128	4.11	5.88	5.188 ± 0.223
Glucose	Infesteduntreated	2025_09_15	12	2.64667	0.628553	0.181448	2.01	3.54	2.647 ± 0.181
Glucose	Infesteduntreated	2025_09_24	12	3.48667	0.461171	0.133129	2.87	4.19	3.487 ± 0.133
Glucose	Infesteduntreated	2025_10_01	12	2.47333	0.39232	0.113253	2.01	2.98	2.473 ± 0.113
Glucose	Infesteduntreated	2025_10_08	12	2.71	0.188776	0.0544949	2.45	2.96	2.71 ± 0.054
Glucose	Noninfested	2025_09_15	12	5.20667	0.468136	0.135139	4.38	5.71	5.207 ± 0.135
Glucose	Noninfested	2025_09_24	12	5.07333	0.739033	0.21334	3.88	6.24	5.073 ± 0.213
Glucose	Noninfested	2025_10_01	12	6.195	1.4177	0.409256	4.64	8.02	6.195 ± 0.409
Glucose	Noninfested	2025_10_08	12	4.74667	0.501332	0.144722	4.26	5.54	4.747 ± 0.145
Fructose	Infestedtreated	2025_09_15	12	1.465	1.03514	0.29882	0.44	3.57	1.465 ± 0.299
Fructose	Infestedtreated	2025_09_24	12	1.06	0.152196	0.0439352	0.84	1.22	1.06 ± 0.044
Fructose	Infestedtreated	2025_10_01	12	1.54833	0.339862	0.0981097	1.11	1.9	1.548 ± 0.098
Fructose	Infestedtreated	2025_10_08	12	1.10167	0.145654	0.0420468	0.99	1.39	1.102 ± 0.042
Fructose	Infesteduntreated	2025_09_15	12	1.53	0.362165	0.104548	1.04	1.95	1.53 ± 0.105
Fructose	Infesteduntreated	2025_09_24	12	1.48	0.136048	0.0392737	1.32	1.75	1.48 ± 0.039
Fructose	Infesteduntreated	2025_10_01	12	1.515	0.138137	0.0398767	1.32	1.7	1.515 ± 0.04
Fructose	Infesteduntreated	2025_10_08	12	1.65167	0.670072	0.193433	0.76	2.41	1.652 ± 0.193
Fructose	Noninfested	2025_09_15	12	1.21667	1.19711	0.345577	0.31	2.9	1.217 ± 0.346
Fructose	Noninfested	2025_09_24	12	2.25167	0.280287	0.0809118	1.91	2.63	2.252 ± 0.081
Fructose	Noninfested	2025_10_01	12	1.235	0.216564	0.0625167	1.01	1.52	1.235 ± 0.063
Fructose	Noninfested	2025_10_08	12	1.6	0.224013	0.064667	1.29	1.8	1.6 ± 0.065

## Sheet: Global_ROBUST_ANOVA_HC3
Parameter	Treatment	model	term	statistic	p_value
Sucrose	Infestedtreated	ROBUST_ANOVA_HC3	Date	17.1594	1.595e-07
Sucrose	Infesteduntreated	ROBUST_ANOVA_HC3	Date	4.28941	0.00969257
Sucrose	Noninfested	ROBUST_ANOVA_HC3	Date	28.7024	1.93826e-10
Glucose	Infestedtreated	ROBUST_ANOVA_HC3	Date	1.33902	0.273918
Glucose	Infesteduntreated	ROBUST_ANOVA_HC3	Date	11.4362	1.13646e-05
Glucose	Noninfested	ROBUST_ANOVA_HC3	Date	4.14349	0.01136
Fructose	Infestedtreated	ROBUST_ANOVA_HC3	Date	6.8472	0.000693169
Fructose	Infesteduntreated	ROBUST_ANOVA_HC3	Date	0.33315	0.801404
Fructose	Noninfested	ROBUST_ANOVA_HC3	Date	30.6082	7.60052e-11

## Sheet: Pairwise_ROBUST_ANOVA_HC3_EMM
Parameter	Treatment	model	comparison	group1	group2	estimate	SE	df	t.ratio	p.value	p	label
Sucrose	Infestedtreated	ROBUST_ANOVA_HC3_EMMEANS	2025_09_15 vs 2025_09_24	2025_09_15	2025_09_24	3.24167	13.0249	44	0.248882	0.994507	0.994507	ns
Sucrose	Infestedtreated	ROBUST_ANOVA_HC3_EMMEANS	2025_09_15 vs 2025_10_01	2025_09_15	2025_10_01	9.86	12.4837	44	0.789827	0.858675	0.858675	ns
Sucrose	Infestedtreated	ROBUST_ANOVA_HC3_EMMEANS	2025_09_15 vs 2025_10_08	2025_09_15	2025_10_08	-35.4583	11.3462	44	-3.12513	0.0160124	0.0160124	*
Sucrose	Infestedtreated	ROBUST_ANOVA_HC3_EMMEANS	2025_09_24 vs 2025_10_01	2025_09_24	2025_10_01	6.61833	9.80915	44	0.67471	0.906103	0.906103	ns
Sucrose	Infestedtreated	ROBUST_ANOVA_HC3_EMMEANS	2025_09_24 vs 2025_10_08	2025_09_24	2025_10_08	-38.7	8.31334	44	-4.65517	0.000170291	0.000170291	***
Sucrose	Infestedtreated	ROBUST_ANOVA_HC3_EMMEANS	2025_10_01 vs 2025_10_08	2025_10_01	2025_10_08	-45.3183	7.4369	44	-6.09371	1.4451e-06	1.4451e-06	***
Sucrose	Infesteduntreated	ROBUST_ANOVA_HC3_EMMEANS	2025_09_15 vs 2025_09_24	2025_09_15	2025_09_24	19.795	10.6888	44	1.85193	0.263498	0.263498	ns
Sucrose	Infesteduntreated	ROBUST_ANOVA_HC3_EMMEANS	2025_09_15 vs 2025_10_01	2025_09_15	2025_10_01	0.99	9.07435	44	0.109099	0.999528	0.999528	ns
Sucrose	Infesteduntreated	ROBUST_ANOVA_HC3_EMMEANS	2025_09_15 vs 2025_10_08	2025_09_15	2025_10_08	18.885	9.99911	44	1.88867	0.247631	0.247631	ns
Sucrose	Infesteduntreated	ROBUST_ANOVA_HC3_EMMEANS	2025_09_24 vs 2025_10_01	2025_09_24	2025_10_01	-18.805	7.30037	44	-2.5759	0.0622017	0.0622017	ns
Sucrose	Infesteduntreated	ROBUST_ANOVA_HC3_EMMEANS	2025_09_24 vs 2025_10_08	2025_09_24	2025_10_08	-0.91	8.42222	44	-0.108048	0.999541	0.999541	ns
Sucrose	Infesteduntreated	ROBUST_ANOVA_HC3_EMMEANS	2025_10_01 vs 2025_10_08	2025_10_01	2025_10_08	17.895	6.24709	44	2.86453	0.0312291	0.0312291	*
Sucrose	Noninfested	ROBUST_ANOVA_HC3_EMMEANS	2025_09_15 vs 2025_09_24	2025_09_15	2025_09_24	-30.9833	7.28717	44	-4.25176	0.000610069	0.000610069	***
Sucrose	Noninfested	ROBUST_ANOVA_HC3_EMMEANS	2025_09_15 vs 2025_10_01	2025_09_15	2025_10_01	-17.78	5.9198	44	-3.00348	0.0219824	0.0219824	*
Sucrose	Noninfested	ROBUST_ANOVA_HC3_EMMEANS	2025_09_15 vs 2025_10_08	2025_09_15	2025_10_08	11.1583	3.88548	44	2.8718	0.0306698	0.0306698	*
Sucrose	Noninfested	ROBUST_ANOVA_HC3_EMMEANS	2025_09_24 vs 2025_10_01	2025_09_24	2025_10_01	13.2033	7.73034	44	1.70799	0.331844	0.331844	ns
Sucrose	Noninfested	ROBUST_ANOVA_HC3_EMMEANS	2025_09_24 vs 2025_10_08	2025_09_24	2025_10_08	42.1417	6.3096	44	6.67898	2.00055e-07	2.00055e-07	***
Sucrose	Noninfested	ROBUST_ANOVA_HC3_EMMEANS	2025_10_01 vs 2025_10_08	2025_10_01	2025_10_08	28.9383	4.66392	44	6.20472	9.93414e-07	9.93414e-07	***
Glucose	Infestedtreated	ROBUST_ANOVA_HC3_EMMEANS	2025_09_15 vs 2025_09_24	2025_09_15	2025_09_24	0.206667	0.533364	44	0.387478	0.979982	0.979982	ns
Glucose	Infestedtreated	ROBUST_ANOVA_HC3_EMMEANS	2025_09_15 vs 2025_10_01	2025_09_15	2025_10_01	-0.095	0.60636	44	-0.156672	0.998609	0.998609	ns
Glucose	Infestedtreated	ROBUST_ANOVA_HC3_EMMEANS	2025_09_15 vs 2025_10_08	2025_09_15	2025_10_08	-0.275	0.572095	44	-0.480689	0.962976	0.962976	ns
Glucose	Infestedtreated	ROBUST_ANOVA_HC3_EMMEANS	2025_09_24 vs 2025_10_01	2025_09_24	2025_10_01	-0.301667	0.325866	44	-0.925738	0.791251	0.791251	ns
Glucose	Infestedtreated	ROBUST_ANOVA_HC3_EMMEANS	2025_09_24 vs 2025_10_08	2025_09_24	2025_10_08	-0.481667	0.256532	44	-1.87761	0.252338	0.252338	ns
Glucose	Infestedtreated	ROBUST_ANOVA_HC3_EMMEANS	2025_10_01 vs 2025_10_08	2025_10_01	2025_10_08	-0.18	0.386011	44	-0.466308	0.96602	0.96602	ns
Glucose	Infesteduntreated	ROBUST_ANOVA_HC3_EMMEANS	2025_09_15 vs 2025_09_24	2025_09_15	2025_09_24	-0.84	0.235055	44	-3.57364	0.00465128	0.00465128	**
Glucose	Infesteduntreated	ROBUST_ANOVA_HC3_EMMEANS	2025_09_15 vs 2025_10_01	2025_09_15	2025_10_01	0.173333	0.223402	44	0.77588	0.864929	0.864929	ns
Glucose	Infesteduntreated	ROBUST_ANOVA_HC3_EMMEANS	2025_09_15 vs 2025_10_08	2025_09_15	2025_10_08	-0.0633333	0.197879	44	-0.320062	0.988503	0.988503	ns
Glucose	Infesteduntreated	ROBUST_ANOVA_HC3_EMMEANS	2025_09_24 vs 2025_10_01	2025_09_24	2025_10_01	1.01333	0.182556	44	5.55081	8.96534e-06	8.96534e-06	***
Glucose	Infesteduntreated	ROBUST_ANOVA_HC3_EMMEANS	2025_09_24 vs 2025_10_08	2025_09_24	2025_10_08	0.776667	0.150247	44	5.16927	3.18684e-05	3.18684e-05	***
Glucose	Infesteduntreated	ROBUST_ANOVA_HC3_EMMEANS	2025_10_01 vs 2025_10_08	2025_10_01	2025_10_08	-0.236667	0.131271	44	-1.80289	0.285691	0.285691	ns
Glucose	Noninfested	ROBUST_ANOVA_HC3_EMMEANS	2025_09_15 vs 2025_09_24	2025_09_15	2025_09_24	0.133333	0.26377	44	0.505491	0.957353	0.957353	ns
Glucose	Noninfested	ROBUST_ANOVA_HC3_EMMEANS	2025_09_15 vs 2025_10_01	2025_09_15	2025_10_01	-0.988333	0.450155	44	-2.19554	0.140383	0.140383	ns
Glucose	Noninfested	ROBUST_ANOVA_HC3_EMMEANS	2025_09_15 vs 2025_10_08	2025_09_15	2025_10_08	0.46	0.206812	44	2.22424	0.13256	0.13256	ns
Glucose	Noninfested	ROBUST_ANOVA_HC3_EMMEANS	2025_09_24 vs 2025_10_01	2025_09_24	2025_10_01	-1.12167	0.482046	44	-2.32689	0.107374	0.107374	ns
Glucose	Noninfested	ROBUST_ANOVA_HC3_EMMEANS	2025_09_24 vs 2025_10_08	2025_09_24	2025_10_08	0.326667	0.269259	44	1.21321	0.621904	0.621904	ns
Glucose	Noninfested	ROBUST_ANOVA_HC3_EMMEANS	2025_10_01 vs 2025_10_08	2025_10_01	2025_10_08	1.44833	0.453393	44	3.19443	0.0133176	0.0133176	*
Fructose	Infestedtreated	ROBUST_ANOVA_HC3_EMMEANS	2025_09_15 vs 2025_09_24	2025_09_15	2025_09_24	0.405	0.315462	44	1.28383	0.577913	0.577913	ns
Fructose	Infestedtreated	ROBUST_ANOVA_HC3_EMMEANS	2025_09_15 vs 2025_10_01	2025_09_15	2025_10_01	-0.0833333	0.328499	44	-0.253679	0.994188	0.994188	ns
Fructose	Infestedtreated	ROBUST_ANOVA_HC3_EMMEANS	2025_09_15 vs 2025_10_08	2025_09_15	2025_10_08	0.363333	0.315182	44	1.15277	0.659268	0.659268	ns
Fructose	Infestedtreated	ROBUST_ANOVA_HC3_EMMEANS	2025_09_24 vs 2025_10_01	2025_09_24	2025_10_01	-0.488333	0.112278	44	-4.34933	0.000449804	0.000449804	***
Fructose	Infestedtreated	ROBUST_ANOVA_HC3_EMMEANS	2025_09_24 vs 2025_10_08	2025_09_24	2025_10_08	-0.0416667	0.0635172	44	-0.65599	0.912878	0.912878	ns
Fructose	Infestedtreated	ROBUST_ANOVA_HC3_EMMEANS	2025_10_01 vs 2025_10_08	2025_10_01	2025_10_08	0.446667	0.111486	44	4.00647	0.00129621	0.00129621	**
Fructose	Infesteduntreated	ROBUST_ANOVA_HC3_EMMEANS	2025_09_15 vs 2025_09_24	2025_09_15	2025_09_24	0.05	0.116647	44	0.428642	0.973256	0.973256	ns
Fructose	Infesteduntreated	ROBUST_ANOVA_HC3_EMMEANS	2025_09_15 vs 2025_10_01	2025_09_15	2025_10_01	0.015	0.11687	44	0.128347	0.999233	0.999233	ns
Fructose	Infesteduntreated	ROBUST_ANOVA_HC3_EMMEANS	2025_09_15 vs 2025_10_08	2025_09_15	2025_10_08	-0.121667	0.229656	44	-0.529778	0.951384	0.951384	ns
Fructose	Infesteduntreated	ROBUST_ANOVA_HC3_EMMEANS	2025_09_24 vs 2025_10_01	2025_09_24	2025_10_01	-0.035	0.0584582	44	-0.598719	0.931909	0.931909	ns
Fructose	Infesteduntreated	ROBUST_ANOVA_HC3_EMMEANS	2025_09_24 vs 2025_10_08	2025_09_24	2025_10_08	-0.171667	0.206157	44	-0.8327	0.838634	0.838634	ns
Fructose	Infesteduntreated	ROBUST_ANOVA_HC3_EMMEANS	2025_10_01 vs 2025_10_08	2025_10_01	2025_10_08	-0.136667	0.206283	44	-0.662521	0.910545	0.910545	ns
Fructose	Noninfested	ROBUST_ANOVA_HC3_EMMEANS	2025_09_15 vs 2025_09_24	2025_09_15	2025_09_24	-1.035	0.370704	44	-2.79198	0.0373315	0.0373315	*
Fructose	Noninfested	ROBUST_ANOVA_HC3_EMMEANS	2025_09_15 vs 2025_10_01	2025_09_15	2025_10_01	-0.0183333	0.366802	44	-0.0499816	0.999954	0.999954	ns
Fructose	Noninfested	ROBUST_ANOVA_HC3_EMMEANS	2025_09_15 vs 2025_10_08	2025_09_15	2025_10_08	-0.383333	0.367208	44	-1.04391	0.724775	0.724775	ns
Fructose	Noninfested	ROBUST_ANOVA_HC3_EMMEANS	2025_09_24 vs 2025_10_01	2025_09_24	2025_10_01	1.01667	0.106797	44	9.51966	1.86658e-11	1.86658e-11	***
Fructose	Noninfested	ROBUST_ANOVA_HC3_EMMEANS	2025_09_24 vs 2025_10_08	2025_09_24	2025_10_08	0.651667	0.108184	44	6.02367	1.83033e-06	1.83033e-06	***
Fructose	Noninfested	ROBUST_ANOVA_HC3_EMMEANS	2025_10_01 vs 2025_10_08	2025_10_01	2025_10_08	-0.365	0.0939448	44	-3.88526	0.00186724	0.00186724	**

## Sheet: Significant_pairwise_for_brac
Parameter	Treatment	group1	group2	estimate	SE	df	t.ratio	p.value	p	label	model	ymax	ymin	yrange	x1	x2	xmid	y.position	y.tip	y.text
Sucrose	Infestedtreated	2025_09_15	2025_10_08	-35.4583	11.3462	44	-3.12513	0.0160124	0.0160124	*	ROBUST_ANOVA_HC3_EMMEANS	358.97	269.7	89.27	1	4	2.5	372.361	369.682	375.039
Sucrose	Infestedtreated	2025_09_24	2025_10_08	-38.7	8.31334	44	-4.65517	0.000170291	0.000170291	***	ROBUST_ANOVA_HC3_EMMEANS	358.97	269.7	89.27	2	4	3	385.751	383.073	388.429
Sucrose	Infestedtreated	2025_10_01	2025_10_08	-45.3183	7.4369	44	-6.09371	1.4451e-06	1.4451e-06	***	ROBUST_ANOVA_HC3_EMMEANS	358.97	269.7	89.27	3	4	3.5	399.142	396.463	401.82
Sucrose	Infesteduntreated	2025_10_01	2025_10_08	17.895	6.24709	44	2.86453	0.0312291	0.0312291	*	ROBUST_ANOVA_HC3_EMMEANS	336.49	258.14	78.35	3	4	3.5	348.243	345.892	350.593
Sucrose	Noninfested	2025_09_15	2025_09_24	-30.9833	7.28717	44	-4.25176	0.000610069	0.000610069	***	ROBUST_ANOVA_HC3_EMMEANS	348.72	275.61	73.11	1	2	1.5	359.687	357.493	361.88
Sucrose	Noninfested	2025_09_15	2025_10_01	-17.78	5.9198	44	-3.00348	0.0219824	0.0219824	*	ROBUST_ANOVA_HC3_EMMEANS	348.72	275.61	73.11	1	3	2	370.653	368.46	372.846
Sucrose	Noninfested	2025_09_15	2025_10_08	11.1583	3.88548	44	2.8718	0.0306698	0.0306698	*	ROBUST_ANOVA_HC3_EMMEANS	348.72	275.61	73.11	1	4	2.5	381.62	379.426	383.813
Sucrose	Noninfested	2025_09_24	2025_10_08	42.1417	6.3096	44	6.67898	2.00055e-07	2.00055e-07	***	ROBUST_ANOVA_HC3_EMMEANS	348.72	275.61	73.11	2	4	3	392.586	390.393	394.779
Sucrose	Noninfested	2025_10_01	2025_10_08	28.9383	4.66392	44	6.20472	9.93414e-07	9.93414e-07	***	ROBUST_ANOVA_HC3_EMMEANS	348.72	275.61	73.11	3	4	3.5	403.553	401.359	405.746
Glucose	Infesteduntreated	2025_09_15	2025_09_24	-0.84	0.235055	44	-3.57364	0.00465128	0.00465128	**	ROBUST_ANOVA_HC3_EMMEANS	4.19	2.01	2.18	1	2	1.5	4.517	4.4516	4.5824
Glucose	Infesteduntreated	2025_09_24	2025_10_01	1.01333	0.182556	44	5.55081	8.96534e-06	8.96534e-06	***	ROBUST_ANOVA_HC3_EMMEANS	4.19	2.01	2.18	2	3	2.5	4.844	4.7786	4.9094
Glucose	Infesteduntreated	2025_09_24	2025_10_08	0.776667	0.150247	44	5.16927	3.18684e-05	3.18684e-05	***	ROBUST_ANOVA_HC3_EMMEANS	4.19	2.01	2.18	2	4	3	5.171	5.1056	5.2364
Glucose	Noninfested	2025_10_01	2025_10_08	1.44833	0.453393	44	3.19443	0.0133176	0.0133176	*	ROBUST_ANOVA_HC3_EMMEANS	8.02	3.88	4.14	3	4	3.5	8.641	8.5168	8.7652
Fructose	Infestedtreated	2025_09_24	2025_10_01	-0.488333	0.112278	44	-4.34933	0.000449804	0.000449804	***	ROBUST_ANOVA_HC3_EMMEANS	3.57	0.44	3.13	2	3	2.5	4.0395	3.9456	4.1334
Fructose	Infestedtreated	2025_10_01	2025_10_08	0.446667	0.111486	44	4.00647	0.00129621	0.00129621	**	ROBUST_ANOVA_HC3_EMMEANS	3.57	0.44	3.13	3	4	3.5	4.509	4.4151	4.6029
Fructose	Noninfested	2025_09_15	2025_09_24	-1.035	0.370704	44	-2.79198	0.0373315	0.0373315	*	ROBUST_ANOVA_HC3_EMMEANS	2.9	0.31	2.59	1	2	1.5	3.2885	3.2108	3.3662
Fructose	Noninfested	2025_09_24	2025_10_01	1.01667	0.106797	44	9.51966	1.86658e-11	1.86658e-11	***	ROBUST_ANOVA_HC3_EMMEANS	2.9	0.31	2.59	2	3	2.5	3.677	3.5993	3.7547
Fructose	Noninfested	2025_09_24	2025_10_08	0.651667	0.108184	44	6.02367	1.83033e-06	1.83033e-06	***	ROBUST_ANOVA_HC3_EMMEANS	2.9	0.31	2.59	2	4	3	4.0655	3.9878	4.1432
Fructose	Noninfested	2025_10_01	2025_10_08	-0.365	0.0939448	44	-3.88526	0.00186724	0.00186724	**	ROBUST_ANOVA_HC3_EMMEANS	2.9	0.31	2.59	3	4	3.5	4.454	4.3763	4.5317
